# Supplementary material for: Cellular clarity: a logistic regression approach to identify root epidermal regulators of iron deficiency response
Source: BMC Genomics. 2023 Oct 18;24:620. doi: 10.1186/s12864-023-09714-6 (PMC10583470; doi:10.1186/s12864-023-09714-6)
Supplement: Supplementary file 2 — Additional file 2: Table 01. List of 2,893 differentially expressed genes identified in whole root data. Table 02. List of 2,739 differentially expressed genes identified using epidermis specific RNA-seq data with controls at all time points. Fields included are AGI, Alias(es), Cluster number, and a flag indicating whether the gene was differentially expressed at 6, 12, 18, 24, 30 or 36 hours. Table 03. List of 337 motifs identified using AME (65) with the DAP-seq (66) database. Table 04. List of 29 Consistent transcription factors identified in 20 runs of logistic regression with LASSO. Name, AGI and GO terms identified on arabidopsis.org (TAIR) are provided. Table 05. List of putative targets associated with each of the 29 consistent transcription factors. List includes the name of transcription factor, AGI of target, flag indicating whether target is 1) a known iron gene and/or 2) a transcription factor. Table 06. GO terms enriched in the group of targets associated with each of 29 consistent transcription factors. Table 07. Subset of GO terms from Supplementary Table 03 that include reference to "iron". GO ID, GO term, adjusted p-value and transcription factor name or AGI provided. Table 08. Subset of GO terms from Supplementary Table 03 that include reference to "root". GO ID, GO term, adjusted p-value and transcription factor name or AGI provided. Table 09. Subset of GO terms from Supplementary Table 03 that include reference to "epidermis". GO ID, GO term, adjusted p-value and transcription factor name or AGI provided. [file 12864_2023_9714_MOESM2_ESM.xlsx]

## Sheet: 00. Table of Contents
Sheet #		Title		Description
00		Table of Contents		List of Sheets with Descriptions
01		Whole Root DEGs		List of differentially-expressed genes identified from whole root data (Dinneny et al., 2008). AGI and Other names provided.
02		Epi DEGs (ctrls @ all tps)		List of differentially-expressed genes identified from epidermis data with controls at all time points. AGI, Other names, Cluster #, and flags indicating whether the gene is differentially expressed at a given time point are provided.
03		Motifs Identified Using AME		List of motifs identified using AME (McLeay and Baily, 2010). Family, Transcription Factor, AGI, Gene Name and Motif Description. This data is from the DAP-seq database used within AME (O'Malley et al., 2016)
04		Consistent TFs		List of Consistent TFs identified using logistic regression models. Includes GO Terms from TAIR associated with TF
05		Putative Targets		List of Putative Targets with one of 29 important motifs in their promoters, includes a flag that indicates if it is a known iron response gene or transcription factor
06		All GO Terms		List of All GO Terms identified from the putative targets of our consistent TFs. Includes GO ID, Term, adjusted p-value and putative TF associated with the term
07		Iron Terms		GO Terms with "iron" in their description
08		Root Terms		GO Terms with "root" in their description
09		Epidermis Terms		GO Terms with "epiderm" in their description

## Sheet: 01. Whole Root DEGs
AGI	Alias
AT1G01120	KCS1
AT1G01140	SnRK3.12
AT1G01170
AT1G01340	CNGC10
AT1G01420	UGT72B3
AT1G01430	TBL25
AT1G01480	AT-ACC2
AT1G01490
AT1G01570
AT1G01610	GPAT4
AT1G01620	TMP-B
AT1G01630
AT1G01660
AT1G01710
AT1G01730
AT1G01750	ADF11
AT1G01780	PLIM2b
AT1G01800
AT1G02080
AT1G02120	VAD1
AT1G02140	MEE63
AT1G02160
AT1G02170	MCP1b
AT1G02220	NAC003
AT1G02260
AT1G02340	RSF1
AT1G02360
AT1G02500	SAM1
AT1G02750
AT1G02840	SRP34
AT1G02850	BGLU11
AT1G03280
AT1G03290
AT1G03330	LSM2
AT1G03410	2A6
AT1G03470	NET3A
AT1G03660
AT1G03820
AT1G03860	PHB2
AT1G03870	FLA9
AT1G03910
AT1G03980	PCS2
AT1G03990
AT1G04080	PRP39
AT1G04200
AT1G04220	KCS2
AT1G04240	SHY2
AT1G04260	PRA1.D
AT1G04360
AT1G04590
AT1G04700
AT1G04770
AT1G04780
AT1G04810
AT1G04850
AT1G04985
AT1G04990
AT1G05010	EFE
AT1G05020
AT1G05060
AT1G05180	AXR1
AT1G05280
AT1G05300	ZIP5
AT1G05310
AT1G05340
AT1G05520
AT1G05680	UGT74E2
AT1G05700
AT1G05720
AT1G05880	ATARI12
AT1G05890	ATARI5
AT1G06010
AT1G06230	GTE4
AT1G06450
AT1G06550
AT1G06560
AT1G06640
AT1G06680	PSII-P
AT1G06840
AT1G07170
AT1G07210
AT1G07360	MAC5A
AT1G07500
AT1G07510	ftsh10
AT1G07520
AT1G07550
AT1G07630	PLL5
AT1G07690
AT1G07830
AT1G07870
AT1G07890	MEE6
AT1G07970
AT1G08040
AT1G08090	NRT2;1AT
AT1G08250	AtADT6
AT1G08310
AT1G08320	TGA9
AT1G08380	PSAO
AT1G08470	SSL3
AT1G08480	SDH6
AT1G08500	ENODL18
AT1G08590
AT1G08620	PKDM7D
AT1G08700	PS1
AT1G08720	EDR1
AT1G08880	HTA5
AT1G09070	SRC2
AT1G09080	BIP3
AT1G09100	RPT5B
AT1G09130
AT1G09140	SR30
AT1G09155	PP2-B15
AT1G09300
AT1G09560	PDGLP1
AT1G09750
AT1G09760	U2A'
AT1G09780	iPGAM1
AT1G09790	COBL6
AT1G09815	POLD4
AT1G09840	SK41
AT1G09870
AT1G09920
AT1G10050
AT1G10170	NFXL1
AT1G10340
AT1G10380
AT1G10630	ATARFA1F
AT1G10740
AT1G10970	ZIP4
AT1G10990
AT1G11020
AT1G11050
AT1G11310	PMR2
AT1G11400	PYM
AT1G11545	XTH8
AT1G11790	AtADT1
AT1G11870	SRS
AT1G11910	ATAPA1
AT1G11920
AT1G11960
AT1G11990
AT1G12030
AT1G12040	LRX1
AT1G12050
AT1G12080
AT1G12150
AT1G12200	FMO
AT1G12240	VAC-INV
AT1G12320
AT1G12410	NCLPP2
AT1G12560	EXPA7
AT1G12740	CYP87A2
AT1G12950	RSH2
AT1G13080	CYP71B2
AT1G13110	CYP71B7
AT1G13120	GLE1
AT1G13340
AT1G13420	ST4B
AT1G13590	PSK1
AT1G13930
AT1G14360	UTR3
AT1G14450
AT1G14510	AL7
AT1G14540	PER4
AT1G14550
AT1G14670
AT1G14710
AT1G14730
AT1G14830	DRP1C
AT1G14850	NUP155
AT1G14960
AT1G14980	CPN10
AT1G15130
AT1G15170
AT1G15230
AT1G15420
AT1G15550	GA4
AT1G15750	WSIP1
AT1G15780	NRB4
AT1G15920
AT1G15950	IRX4
AT1G16150	WAKL4
AT1G16160	WAKL5
AT1G16210
AT1G16370	2023-10-06
AT1G16390	2023-10-03
AT1G16440	RSH3
AT1G16470	PAB1
AT1G16840
AT1G16900	EBS3
AT1G16970	KU70
AT1G17060	SOB7
AT1G17180	GSTU25
AT1G17190	GSTU26
AT1G17220	FUG1
AT1G17470	DRG1
AT1G17500
AT1G17530	TIM23-1
AT1G17560	HLL
AT1G17690	NOF1
AT1G17960
AT1G18140	LAC1
AT1G18280
AT1G18380
AT1G18390
AT1G18450	ATARP4
AT1G18570	MYB51
AT1G18590	SOT17
AT1G18830
AT1G18850
AT1G18890	CPK10
AT1G18900
AT1G18910
AT1G19020
AT1G19110
AT1G19130
AT1G19180	TIFY10A
AT1G19240
AT1G19250	FMO1
AT1G19600
AT1G19680
AT1G19715
AT1G19800	TGD1
AT1G19850	MP
AT1G19880
AT1G19900
AT1G20030
AT1G20100
AT1G20430
AT1G20440	RD17
AT1G20450	LTI45
AT1G20490
AT1G20510	OPCL1
AT1G20693	NFD2
AT1G20696	NFD3
AT1G20950
AT1G20960	emb1507
AT1G21010
AT1G21130	IGMT4
AT1G21360	GLTP2
AT1G21370
AT1G21670
AT1G21900	p24delta5
AT1G21910	DREB26
AT1G22180
AT1G22410
AT1G22430
AT1G22510
AT1G22530	PATL2
AT1G22740	RABG3B
AT1G22840	CYTC-1
AT1G22880	CEL5
AT1G22885
AT1G22890
AT1G22930
AT1G22985	CRF7
AT1G23020	FRO3
AT1G23040
AT1G23120
AT1G23160
AT1G23220
AT1G23230
AT1G23260	UEV1A
AT1G23330
AT1G23800	ALDH2B7
AT1G23860	SRZ21
AT1G24050
AT1G24090
AT1G24100	UGT74B1
AT1G24150	FH4
AT1G24350
AT1G24430
AT1G25275
AT1G25280	TLP10
AT1G25350	OVA9
AT1G25380	NDT2
AT1G25390
AT1G25450	KCS5
AT1G25530
AT1G25540	PFT1
AT1G26380
AT1G26410
AT1G26420
AT1G26550
AT1G26570	UGD1
AT1G26580
AT1G26665
AT1G26670	VTI1B
AT1G26700	MLO14
AT1G26850
AT1G26880
AT1G26930
AT1G27310	NTF2A
AT1G27320	HK3
AT1G27390	TOM20-2
AT1G27435
AT1G27450	ATAPT1
AT1G27520
AT1G27530
AT1G27650	ATU2AF35A
AT1G27730	ZAT10
AT1G27770	PEA1
AT1G27920	MAP65-8
AT1G28060
AT1G28120
AT1G28130	GH3.17
AT1G28200	FIP1
AT1G28280
AT1G28290	AGP31
AT1G28370	ERF11
AT1G28395
AT1G28400
AT1G28680
AT1G29330	ERD2
AT1G29340	PUB17
AT1G29760
AT1G29880
AT1G29940	NRPA2
AT1G29970	RPL18AA
AT1G30040	GA2OX2
AT1G30120	PDH-E1 BETA
AT1G30260
AT1G30370	DLAH
AT1G30380	PSAK
AT1G30580
AT1G30700
AT1G30850	RSH4
AT1G30870
AT1G30880
AT1G30910
AT1G31120	KUP10
AT1G31130
AT1G31200	PP2-A9
AT1G31330	PSAF
AT1G31420	FEI1
AT1G31470	NFD4
AT1G31660
AT1G31910
AT1G31940
AT1G31950
AT1G31970	STRS1
AT1G32100	PRR1
AT1G32130	IWS1
AT1G32180	CSLD6
AT1G32190
AT1G32210	ATDAD1
AT1G32370	TTM1
AT1G32440	PKp3
AT1G32490	ESP3
AT1G32580
AT1G32870	NAC13
AT1G32920
AT1G32940	SBT3.5
AT1G33110
AT1G33410	SAR1
AT1G33420
AT1G33490
AT1G33700
AT1G33790
AT1G33990	MES14
AT1G34180	NAC016
AT1G34260	FAB1D
AT1G34330
AT1G34370	STOP1
AT1G34510
AT1G34670	MYB93
AT1G34750
AT1G34760	RHS5
AT1G35720	OXY5
AT1G35780
AT1G36060
AT1G36180	ACC2
AT1G36320
AT1G36370	SHM7
AT1G36640
AT1G37130	NR2
AT1G42440
AT1G42960
AT1G42990	BZIP60
AT1G43160	RAP2.6
AT1G43690
AT1G43790	TED6
AT1G43800	FTM1
AT1G43850	SEU
AT1G43890	RABC1
AT1G43910
AT1G44050
AT1G45000
AT1G45050	UBC15
AT1G45160
AT1G47400
AT1G47530
AT1G47970
AT1G48030	mtLPD1
AT1G48090
AT1G48210
AT1G48320	DHNAT1
AT1G48350	EMB3105
AT1G48410	ICU9
AT1G48480	RKL1
AT1G48630	RACK1B_AT
AT1G48640
AT1G48850	EMB1144
AT1G48900
AT1G48970
AT1G49000
AT1G49050
AT1G49100
AT1G49200
AT1G49410	TOM6
AT1G49430	LRD2
AT1G49600	RBP47A
AT1G49760	PABP8
AT1G49820	MTK1
AT1G49860	GSTF14
AT1G49950	TRB1
AT1G49960
AT1G50110
AT1G50380
AT1G50410
AT1G50590
AT1G50640	ERF3
AT1G50660
AT1G50740
AT1G50900	LTD
AT1G50920
AT1G51070	bHLH115
AT1G51160
AT1G51200
AT1G51420	SPP1
AT1G51650
AT1G51680	AT4CL1
AT1G51690	B ALPHA
AT1G51700	DOF1
AT1G51720
AT1G51730
AT1G51890
AT1G51920
AT1G51980
AT1G52140
AT1G52190
AT1G52240	ROPGEF11
AT1G52250
AT1G52310
AT1G52320
AT1G52340	SRE1
AT1G52410	TSA1
AT1G52740	HTA9
AT1G52980	Nug2
AT1G53000	KDSB
AT1G53030
AT1G53070
AT1G53270	ABCG10
AT1G53310	PPC1
AT1G53390	ABCG24
AT1G53460
AT1G53540
AT1G53680	GSTU28
AT1G53830	PME2
AT1G53850	PAE1
AT1G53940	GLIP2
AT1G53970
AT1G54115	CCX4
AT1G54500
AT1G54540
AT1G54610
AT1G54790
AT1G54830	NF-YC3
AT1G54940	PGSIP4
AT1G54970	RHS7
AT1G55150	RH20
AT1G55180	PLDEPSILON
AT1G55270
AT1G55325	MAB2
AT1G55360
AT1G55450
AT1G55490	LEN1
AT1G55500	ECT4
AT1G55640	PRA1.G1
AT1G55740	SIP1
AT1G55780
AT1G55840
AT1G55900	TIM50
AT1G55940	CYP708A1
AT1G56160	MYB72
AT1G56280	DI19
AT1G56320
AT1G56330	SAR1B
AT1G56430	NAS4
AT1G56450	PBG1
AT1G56580	SVB
AT1G57540
AT1G57560	MYB50
AT1G57590
AT1G58080	HISN1A
AT1G58270	ZW9
AT1G58290	HEMA1
AT1G58360	NAT2
AT1G59580	MPK2
AT1G59590	ZCF37
AT1G59890	SNL5
AT1G59940	ARR3
AT1G59990	RH22
AT1G60000
AT1G60190	PUB19
AT1G60420
AT1G60490	VPS34
AT1G60610
AT1G60650	RZ-1b
AT1G60730
AT1G60950	FED A
AT1G60960	IRT3
AT1G61140	EDA16
AT1G61450
AT1G61520	LHCA3
AT1G61560	MLO6
AT1G61620
AT1G61780
AT1G62180	PRH43
AT1G62300	WRKY6
AT1G62390	Phox2
AT1G62422
AT1G62440	LRX2
AT1G62480
AT1G62510
AT1G62570	FMO GS-OX4
AT1G62660
AT1G62770
AT1G62800	ASP4
AT1G62980	EXPA18
AT1G63090	PP2-A11
AT1G63160	RFC2
AT1G63290
AT1G63440	HMA5
AT1G63450	XUT1
AT1G63530
AT1G63660
AT1G63700	YDA
AT1G63770
AT1G63780	IMP4
AT1G63930	ROH1
AT1G63980
AT1G64040	TOPP3
AT1G64160	DIR5
AT1G64170	CHX16
AT1G64210
AT1G64230	UBC28
AT1G64380
AT1G64390	GH9C2
AT1G64400	LACS3
AT1G64510
AT1G64550	SCORD5
AT1G64590
AT1G64640	ENODL8
AT1G64860	SIGB
AT1G64880
AT1G64900	CYP89A2
AT1G64980	CDI
AT1G65220
AT1G65290	mtACP2
AT1G65310	XTH17
AT1G65500
AT1G65510
AT1G65690
AT1G65820
AT1G65840	PAO4
AT1G65900
AT1G66030	CYP96A14P
AT1G66140	ZFP4
AT1G66240	ATX1
AT1G66460
AT1G66480
AT1G66800
AT1G66880
AT1G67030	ZFP6
AT1G67060
AT1G67100	LBD40
AT1G67120
AT1G67280
AT1G67300
AT1G67600
AT1G67730	YBR159
AT1G67750
AT1G67800
AT1G67810	SUFE2
AT1G67870
AT1G67970	HSFA8
AT1G68070
AT1G68450	PDE337
AT1G68560	XYL1
AT1G68650
AT1G68690	PERK9
AT1G68820
AT1G68850
AT1G68880	bZIP
AT1G68990	MGP3
AT1G69030
AT1G69040	ACR4
AT1G69250
AT1G69310	WRKY57
AT1G69340
AT1G69510
AT1G69790
AT1G69840
AT1G69850	NTL1
AT1G69920	GSTU12
AT1G70170	MMP
AT1G70230	TBL27
AT1G70490	ATARFA1D
AT1G70520	CRK2
AT1G70530	CRK3
AT1G70560	WEI8
AT1G70610	TAP1
AT1G70660	UEV1B
AT1G70690	PDLP5
AT1G70720
AT1G70730	PGM2
AT1G70830	MLP28
AT1G70840	MLP31
AT1G70850	MLP34
AT1G70880
AT1G70890	MLP43
AT1G71080
AT1G71100	RSW10
AT1G71400	RLP12
AT1G71500
AT1G71730
AT1G71840
AT1G72140
AT1G72370	RPSAA
AT1G72430
AT1G72650	TRFL6
AT1G72750	TIM23-2
AT1G72770	HAB1
AT1G72860
AT1G72890
AT1G72900
AT1G72940
AT1G73080	PEPR1
AT1G73120
AT1G73180
AT1G73480
AT1G73490
AT1G73620
AT1G73680	alpha-DOX2
AT1G73720	SMU1
AT1G73780
AT1G73860
AT1G74020	SS2
AT1G74030	ENO1
AT1G74230	GR-RBP5
AT1G74240
AT1G74260	PUR4
AT1G74270
AT1G74360
AT1G74450
AT1G74460
AT1G74470
AT1G74500	TMO7
AT1G74560	NRP1
AT1G74590	GSTU10
AT1G74640
AT1G74690	IQD31
AT1G74730
AT1G74790
AT1G75230
AT1G75290
AT1G75350	emb2184
AT1G75400
AT1G75510
AT1G75620
AT1G75660	XRN3
AT1G75670
AT1G75780	TUB1
AT1G75860
AT1G76010
AT1G76210
AT1G76300	SmD3
AT1G76550
AT1G76700
AT1G76950	PRAF1
AT1G77120	ATADH1
AT1G77280
AT1G77330
AT1G77370
AT1G77440	PBC2
AT1G77510	PDIL1-2
AT1G77670
AT1G77710	CCP2
AT1G77760	NR1
AT1G77840
AT1G77920	TGA7
AT1G77930
AT1G78080	WIND1
AT1G78090	TPPB
AT1G78140
AT1G78260
AT1G78280
AT1G78340	GSTU22
AT1G78460
AT1G78630	emb1473
AT1G78800
AT1G78950	BAS
AT1G78990
AT1G79040	PSBR
AT1G79160
AT1G79210
AT1G79320	MCP2c
AT1G79390
AT1G79440	SSADH1
AT1G79450	ALIS5
AT1G79550	PGK
AT1G79610	NHX6
AT1G79810	TED3
AT1G79830	GC5
AT1G79850	RPS17
AT1G79860	ROPGEF12
AT1G79975
AT1G80070	SUS2
AT1G80180
AT1G80230
AT1G80240	DGR1
AT1G80270	PPR596
AT1G80360
AT1G80420	ATXRCC1
AT1G80460	NHO1
AT1G80530
AT1G80780
AT1G80820	CCR2
AT2G01100
AT2G01170	GABP
AT2G01270	QSOX2
AT2G01300
AT2G01350	QPT
AT2G01470	STL2P
AT2G01490	PAHX
AT2G01650	PUX2
AT2G02050
AT2G02090	ETL1
AT2G02100	PDF2.2
AT2G02120	PDF2.1
AT2G02130	PDF2.3
AT2G02220	PSKR1
AT2G02230	PP2-B1
AT2G02390	GSTZ1
AT2G02510
AT2G02760	UBC2
AT2G02780
AT2G02810	UTR1
AT2G02850	ARPN
AT2G02860	SUT2
AT2G02950	PKS1
AT2G03200
AT2G03220	MUR2
AT2G03430
AT2G03690
AT2G03720	MRH6
AT2G03760	ST1
AT2G03800	GEK1
AT2G03820	NMD3
AT2G04030	HSP90.5
AT2G04040	TX1
AT2G04050
AT2G04070
AT2G04400
AT2G04790
AT2G04900
AT2G05160
AT2G05630	ATG8D
AT2G05790
AT2G05830	MTI1
AT2G05940	RIPK
AT2G06050	OPR3
AT2G06530	VPS2.1
AT2G06850	XTH4
AT2G07180
AT2G11520	CRCK3
AT2G13810	EDTS5
AT2G14260	PIP
AT2G14750	ATAKN1
AT2G15000
AT2G15230	LIP1
AT2G15490	UGT73B4
AT2G15830
AT2G15860
AT2G15960
AT2G15970	WCOR413-LIKE
AT2G16060	NSHB1
AT2G16230
AT2G16380
AT2G16430	PAP10
AT2G16500	SPE1
AT2G16700	ATADF5
AT2G16710
AT2G16760
AT2G16900
AT2G16970	MEE15
AT2G16980
AT2G17120	LYP1
AT2G17220	Kin3
AT2G17280
AT2G17300
AT2G17370	HMGR2
AT2G17480	MLO8
AT2G17500
AT2G17560	NFD4
AT2G17590
AT2G17760
AT2G17870	CSP3
AT2G17890	CPK16
AT2G17990
AT2G18040	PIN1AT
AT2G18220
AT2G18300	HBI1
AT2G18350	ZHD6
AT2G18360
AT2G18370
AT2G18390	TTN5
AT2G18400
AT2G18690
AT2G18800	XTH21
AT2G18950	VTE2
AT2G19180
AT2G19190	FRK1
AT2G19540
AT2G19590	ATACO1
AT2G19680
AT2G19730
AT2G19740
AT2G19750
AT2G19760	PRF1
AT2G19790
AT2G19970
AT2G19990	PR-1-LIKE
AT2G20030
AT2G20050
AT2G20060
AT2G20320
AT2G20360
AT2G20390
AT2G20515
AT2G20520	FLA6
AT2G20580	RPN1A
AT2G20585	NFD6
AT2G20750	EXPB1
AT2G20800	NDB4
AT2G20810	LGT4
AT2G20820
AT2G20830
AT2G20920
AT2G20960	pEARLI4
AT2G21060	GRP2B
AT2G21100
AT2G21170	TIM
AT2G21180
AT2G21240	BPC4
AT2G21270	UFD1
AT2G21290
AT2G21580
AT2G21610	PE11
AT2G21640
AT2G21790	RNR1
AT2G21830
AT2G21880	RAB7A
AT2G21940	SK1
AT2G21960
AT2G21970	2023-09-02
AT2G22170	PLAT2
AT2G22250	MEE17
AT2G22290	RABH1d
AT2G22470	ATAGP2
AT2G22490	CYCD2;1
AT2G22510
AT2G22770	NAI1
AT2G22980	SCPL13
AT2G23170	GH3.3
AT2G23270
AT2G23320	WRKY15
AT2G23350	PABP4
AT2G23420	NAPRT2
AT2G23540
AT2G23610	MES3
AT2G23620	MES1
AT2G23760	SAW2
AT2G23810	TET8
AT2G23960
AT2G24180	CYP71B6
AT2G24200	LAP1
AT2G24280
AT2G24360
AT2G24400
AT2G24460
AT2G24500	FZF
AT2G24580
AT2G24762	GDU4
AT2G24765	ATARL1
AT2G25110	SDF2
AT2G25150
AT2G25160	CYP82F1
AT2G25170	SSL2
AT2G25210
AT2G25240	CCP3
AT2G25510
AT2G25520
AT2G25590
AT2G25730
AT2G25735
AT2G25790
AT2G25870
AT2G25910
AT2G25970
AT2G25980
AT2G26060	emb1345
AT2G26140	ftsh4
AT2G26210
AT2G26230
AT2G26240
AT2G26250	KCS10
AT2G26260	AT3BETAHSD/D2
AT2G26300	GPA1
AT2G26410	Iqd4
AT2G26430	RCY1
AT2G26440
AT2G26690
AT2G26780
AT2G26820	PP2-A3
AT2G27260
AT2G27360
AT2G27550	ATC
AT2G27710
AT2G27730
AT2G27920	SCPL51
AT2G27970	CKS2
AT2G28070	ABCG3
AT2G28120
AT2G28290	SYD
AT2G28370
AT2G28380	DRB2
AT2G28470	BGAL8
AT2G28550	TOE1
AT2G28570
AT2G28760	UXS6
AT2G29080	ftsh3
AT2G29220
AT2G29330	TRI
AT2G29340
AT2G29400	TOPP1
AT2G29440	GSTU6
AT2G29530	TIM10
AT2G29750	UGT71C1
AT2G29890	VLN1
AT2G29980	FAD3
AT2G29990	NDA2
AT2G29995
AT2G30000
AT2G30040	MAPKKK14
AT2G30070	KUP1
AT2G30140	UGT87A2
AT2G30250	WRKY25
AT2G30470	VAL1
AT2G30490	REF3
AT2G30500	NET4B
AT2G30530
AT2G30550
AT2G30750	CYP71A12
AT2G30840
AT2G30930
AT2G31060	EMB2785
AT2G31200	ATADF6
AT2G31240
AT2G31350	GLX2-5
AT2G31400	GUN1
AT2G32020
AT2G32030
AT2G32060
AT2G32270	ZIP3
AT2G32580
AT2G32720	CYTB5-D
AT2G32730
AT2G32850
AT2G33210	HSP60-2
AT2G33310	IAA13
AT2G33340	MAC3B
AT2G33370
AT2G33490
AT2G33790	ATAGP30
AT2G34140
AT2G34180	WL2
AT2G34340
AT2G34357
AT2G34490	CYP710A2
AT2G34500	CYP710A1
AT2G34810
AT2G34970
AT2G35120
AT2G35260
AT2G35380
AT2G35480
AT2G35730
AT2G35750
AT2G35770	scpl28
AT2G35780	scpl26
AT2G35860	FLA16
AT2G35900
AT2G35930	PUB23
AT2G35980	YLS9
AT2G35990	LOG2
AT2G36070	TIM44-2
AT2G36210
AT2G36460	FBA6
AT2G36530	LOS2
AT2G36680
AT2G36720	ETF9
AT2G36830	TIP1;1
AT2G36850	GSL8
AT2G36880	MAT3
AT2G36885
AT2G36890	RAX2
AT2G36900	MEMB11
AT2G36910	PGP1
AT2G36930
AT2G36990	SOLDAT8
AT2G37040	PAL1
AT2G37110
AT2G37120
AT2G37130
AT2G37190
AT2G37340	RSZ33
AT2G37360	ABCG2
AT2G37410	TIM17-2
AT2G37600
AT2G37660
AT2G37820
AT2G38100
AT2G38110	GPAT6
AT2G38160
AT2G38170	RCI4
AT2G38290	ATAMT2
AT2G38450
AT2G38470	WRKY33
AT2G38480
AT2G38530	LTP2
AT2G38660
AT2G38750	ANNAT4
AT2G38760	ANNAT3
AT2G38770	EMB2765
AT2G38860	YLS5
AT2G39010	PIP2E
AT2G39040
AT2G39050	EULS3
AT2G39200	MLO12
AT2G39210
AT2G39350	ABCG1
AT2G39370	MAKR4
AT2G39380	EXO70H2
AT2G39510	UMAMIT14
AT2G39550	PGGT-I
AT2G39580
AT2G39650
AT2G39700	EXPA4
AT2G39750
AT2G39795
AT2G39870
AT2G39920
AT2G39980
AT2G40010
AT2G40140	ZFAR1
AT2G40150	TBL28
AT2G40270
AT2G40290
AT2G40300	FER4
AT2G40330	RCAR9
AT2G40360
AT2G40370	LAC5
AT2G40620
AT2G40840	DPE2
AT2G40880	FL3-27
AT2G40890	CYP98A3
AT2G40950	BZIP17
AT2G41100	TCH3
AT2G41410
AT2G41420	WIH2
AT2G41480
AT2G41500	LIS
AT2G41540	GPDHC1
AT2G41620
AT2G41630	TFIIB
AT2G41640
AT2G41660	MIZ1
AT2G41810
AT2G41970
AT2G42030
AT2G42110
AT2G42140
AT2G42210	OEP16-3
AT2G42310
AT2G42320
AT2G42380	BZIP34
AT2G42430	LBD16
AT2G42580	VIT
AT2G42680	MBF1A
AT2G42750
AT2G42790	CSY3
AT2G42810	PP5.2
AT2G42840	PDF1
AT2G42850	CYP718
AT2G42870	PAR1
AT2G42910
AT2G43000	NAC042
AT2G43100	IPMI2
AT2G43290	MSS3
AT2G43360	BIOB
AT2G43390
AT2G43420
AT2G43510	TI1
AT2G43535
AT2G43570	CHI
AT2G43600
AT2G43610
AT2G43620
AT2G43630
AT2G43670
AT2G43780
AT2G43790	MPK6
AT2G43880
AT2G43890
AT2G43970	LARP6b
AT2G44110	MLO15
AT2G44270	ROL5
AT2G44360
AT2G44370
AT2G44490	PEN2
AT2G44610	RAB6A
AT2G44620	MTACP1
AT2G44740	CYCP4;1
AT2G44770
AT2G45170	ATG8E
AT2G45240	MAP1A
AT2G45290
AT2G45400	BEN1
AT2G45430	AHL22
AT2G45590
AT2G45710
AT2G45790	PMM
AT2G45890	ROPGEF4
AT2G45910
AT2G45920
AT2G45960	TMP-A
AT2G45970	LCR
AT2G46080	BPS2
AT2G46140
AT2G46230
AT2G46390	SDH8
AT2G46400	WRKY46
AT2G46450	CNGC12
AT2G46470	OXA1L
AT2G46500	UBDK GAMMA 4
AT2G46600
AT2G46620
AT2G46650	CYTB5-C
AT2G46690
AT2G46700	CRK3
AT2G46750	GulLO2
AT2G46800	ZAT1
AT2G46860	PPa3
AT2G46900
AT2G47000	PGP4
AT2G47060	PTI1-4
AT2G47070	SPL1
AT2G47130	SDR3
AT2G47140	SDR5
AT2G47160	BOR1
AT2G47200
AT2G47260	WRKY23
AT2G47270	UPB1
AT2G47450	CPSRP43
AT2G47520	HRE2
AT2G47550
AT2G47580	U1A
AT2G47600	MHX1
AT2G47630
AT2G47640
AT2G47710
AT2G47760	AtALG3
AT2G47840	Tic20-II
AT2G47900	TLP3
AT2G48010	RKF3
AT2G48080
AT2G48100
AT2G48130
AT2G48140	EDA4
AT3G01120	MTO1
AT3G01280	VDAC1
AT3G01350
AT3G01390	VMA10
AT3G01420	PADOX-1
AT3G01490
AT3G01540	DRH1
AT3G01590
AT3G01730
AT3G01740
AT3G01780	TPLATE
AT3G01790
AT3G01820
AT3G01850
AT3G01860
AT3G02070
AT3G02150	TFPD
AT3G02190
AT3G02200
AT3G02220
AT3G02260	UMB1
AT3G02360
AT3G02480
AT3G02520	GRF7
AT3G02550	LBD41
AT3G02570	PMI1
AT3G02580	STE1
AT3G02780	IPP2
AT3G02910
AT3G03060
AT3G03100
AT3G03120	ATARFB1C
AT3G03270
AT3G03340	UNE6
AT3G03600	RPS2
AT3G03640	GLUC
AT3G03790
AT3G03890
AT3G03950	ECT1
AT3G03960
AT3G04240	SEC
AT3G04370	PDLP4
AT3G04530	PPCK2
AT3G04600
AT3G04610	FLK
AT3G04640
AT3G04780
AT3G04820
AT3G05070
AT3G05090	LRS1
AT3G05120	GID1A
AT3G05200	ATL6
AT3G05290	PNC1
AT3G05500
AT3G05530	RPT5A
AT3G05560
AT3G05590	RPL18
AT3G05800	AIF1
AT3G05880	RCI2A
AT3G05900
AT3G06010	CHR12
AT3G06035
AT3G06040
AT3G06070
AT3G06350	MEE32
AT3G06400	CHR11
AT3G06530
AT3G06670
AT3G06680
AT3G06700
AT3G06890
AT3G07070
AT3G07100	SEC24A
AT3G07160	GSL10
AT3G07270
AT3G07370	CHIP
AT3G07390	AIR12
AT3G07480
AT3G07490	CML3
AT3G07560	PEX13
AT3G07600
AT3G07640
AT3G07720
AT3G07770	Hsp89.1
AT3G07800	TK1a
AT3G07860
AT3G07900
AT3G07910
AT3G08040	MAN1
AT3G08590	iPGAM2
AT3G08610
AT3G08640
AT3G08690	UBC11
AT3G08730	S6K1
AT3G08760	ATSIK
AT3G08870
AT3G08940	LHCB4.2
AT3G08970	TMS1
AT3G09100
AT3G09220	LAC7
AT3G09240	BSK9
AT3G09350	Fes1A
AT3G09440
AT3G09480
AT3G09830
AT3G09840	CDC48A
AT3G09900	RABE1e
AT3G10040
AT3G10050	OMR1
AT3G10190
AT3G10310
AT3G10340	PAL4
AT3G10350
AT3G10380	SEC8
AT3G10420	SPD1
AT3G10500	NTL4
AT3G10620	NUDX26
AT3G10670	NAP7
AT3G10710	RHS12
AT3G10720
AT3G10770
AT3G10920	MSD1
AT3G10970
AT3G11200	AL2
AT3G11430	GPAT5
AT3G11450
AT3G11580
AT3G11710	ATKRS-1
AT3G11730	RABD1
AT3G11750	FOLB1
AT3G11770
AT3G11780
AT3G11820	SYR1
AT3G11830
AT3G11910	UBP13
AT3G11960
AT3G11964
AT3G12030
AT3G12090	TET6
AT3G12110	ACT11
AT3G12120	FAD2
AT3G12130
AT3G12150
AT3G12360	ITN1
AT3G12520	SULTR4;2
AT3G12540
AT3G12570	FYD
AT3G12600	NUDT16
AT3G12670	emb2742
AT3G12700	NANA
AT3G12740	ALIS1
AT3G12760
AT3G12820	MYB10
AT3G12900
AT3G12920	BRG3
AT3G13100	MRP7
AT3G13330	PA200
AT3G13380	BRL3
AT3G13440
AT3G13460	ECT2
AT3G13580
AT3G13610	F6'H1
AT3G13670
AT3G13772	TMN7
AT3G13920	TIF4A1
AT3G13940
AT3G13950
AT3G14050	RSH2
AT3G14060
AT3G14067
AT3G14180	ASIL2
AT3G14200
AT3G14470
AT3G14570	GSL04
AT3G14600
AT3G14720	MPK19
AT3G14850	TBL41
AT3G15000	RIP1
AT3G15020	mMDH2
AT3G15090
AT3G15180
AT3G15260
AT3G15300
AT3G15352	COX17
AT3G15357
AT3G15590
AT3G15650
AT3G15880	WSIP2
AT3G15950	NAI2
AT3G15970
AT3G15980
AT3G16240	TIP2;1
AT3G16310
AT3G16340	PDR1
AT3G16350
AT3G16450	JAL33
AT3G16460	JAL34
AT3G16470	JR1
AT3G16530
AT3G16770	RAP2.3
AT3G16810	PUM24
AT3G16860	COBL8
AT3G16910	ACN1
AT3G17000	UBC32
AT3G17160
AT3G17250
AT3G17465	RPL3P
AT3G17609	HYH
AT3G17611	RBL14
AT3G17770
AT3G17860	TIFY6B
AT3G17910	SURF1
AT3G18030	HAL3A
AT3G18170
AT3G18200	UMAMIT4
AT3G18230
AT3G18250
AT3G18280
AT3G18290	BTS
AT3G18350
AT3G18380	SHH2
AT3G18400	NAC058
AT3G18440	AtALMT9
AT3G18450
AT3G18490	ASPG1
AT3G18560
AT3G18710	PUB29
AT3G18830	PMT5
AT3G18860
AT3G18990	VRN1
AT3G19010
AT3G19030
AT3G19130	RBP47B
AT3G19170	PREP1
AT3G19200
AT3G19320
AT3G19420	PTEN2A
AT3G19520
AT3G19580	ZF2
AT3G20000	TOM40
AT3G20100	CYP705A19
AT3G20110	CYP705A20
AT3G20460
AT3G20510
AT3G20650
AT3G20680
AT3G20790
AT3G20800
AT3G20820
AT3G20870	ZTP29
AT3G21180	ATACA9
AT3G21240	AT4CL2
AT3G21270	DOF2
AT3G21420	LBO1
AT3G21510	AHP1
AT3G21600
AT3G21620
AT3G21720	ICL
AT3G21865	PEX22
AT3G22120	CWLP
AT3G22220
AT3G22320	RPB5A
AT3G22370	HSR3
AT3G22570
AT3G22600
AT3G22620
AT3G22630	PRCGB
AT3G22910
AT3G22960	PKP1
AT3G22990	LFR
AT3G23090
AT3G23150	ETR2
AT3G23160
AT3G23280	XBAT35
AT3G23325
AT3G23410	FAO3
AT3G23430	PHO1
AT3G23560	ALF5
AT3G23570
AT3G23580	RNR2A
AT3G23600
AT3G23700
AT3G23730	XTH16
AT3G23830	GRP4
AT3G23880
AT3G23980	KOS1
AT3G24240
AT3G24430	HCF101
AT3G24440	VRN5
AT3G24450
AT3G24503	REF1
AT3G24550	PERK1
AT3G24670
AT3G24800	PRT1
AT3G25070	RIN4
AT3G25110	FaTA
AT3G25150
AT3G25190
AT3G25250	OXI1
AT3G25280
AT3G25610
AT3G25640
AT3G25900	HMT-1
AT3G25930
AT3G26090	RGS1
AT3G26440
AT3G26460
AT3G26470
AT3G26520	TIP2
AT3G26570	PHT2;1
AT3G26640	LWD2
AT3G26670
AT3G26830	PAD3
AT3G26910
AT3G27060	TSO2
AT3G27080	TOM20-3
AT3G27150
AT3G27170	CLC-B
AT3G27210
AT3G27220
AT3G27270
AT3G27280	PHB4
AT3G27310	PUX1
AT3G27560	ATN1
AT3G27570
AT3G27580	D6PKL3
AT3G27650	LBD25
AT3G27670	RST1
AT3G27740	VEN6
AT3G27880
AT3G28130	UMAMIT44
AT3G28210	SAP12
AT3G28480
AT3G28730	SSRP1
AT3G28850
AT3G28900
AT3G28940
AT3G29090	PME31
AT3G29180
AT3G29200	CM1
AT3G29250	SDR4
AT3G29410
AT3G29635
AT3G32910
AT3G43190	SUS4
AT3G43510
AT3G43590
AT3G43960
AT3G44050
AT3G44100
AT3G44110	J3
AT3G44330
AT3G44540	FAR4
AT3G44550	FAR5
AT3G44590
AT3G44720	ADT4
AT3G44990	XTR8
AT3G45280	SYP72
AT3G45620
AT3G45700
AT3G45710
AT3G45730
AT3G45770
AT3G45780	RPT1
AT3G45850
AT3G46030	HTB11
AT3G46210
AT3G46400
AT3G46460	UBC13
AT3G46560	TIM9
AT3G46600
AT3G46700
AT3G46710
AT3G46760
AT3G46830	RABA2c
AT3G46880
AT3G46900	COPT2
AT3G47040
AT3G47110
AT3G47420	PS3
AT3G47510
AT3G47540
AT3G47620	TCP14
AT3G47640	PYE
AT3G47730	ATH1
AT3G47780	ATH6
AT3G47810	VPS29
AT3G47833	SDH7A
AT3G47990	SIS3
AT3G48080
AT3G48100	RR5
AT3G48410
AT3G48450
AT3G48520	CYP94B3
AT3G48740	SWEET11
AT3G48850	PHT3;2
AT3G48890	MSBP2
AT3G48940
AT3G49060
AT3G49320
AT3G49390	CID10
AT3G49470	NACA2
AT3G49490
AT3G49530	NTL6
AT3G49750	RLP44
AT3G49780	PSK4
AT3G49845	WIH3
AT3G49860	ATARLA1B
AT3G49960
AT3G50130
AT3G50210
AT3G50260	DEAR1
AT3G50300
AT3G50350
AT3G50400
AT3G50660	SNP2
AT3G50670	U1SNRNP
AT3G50740	UGT72E1
AT3G50880
AT3G50900
AT3G50910
AT3G50930	BCS1
AT3G51000
AT3G51100
AT3G51200	SAUR18
AT3G51260	PAD1
AT3G51310	VPS35C
AT3G51390
AT3G51600	LTP5
AT3G51610	NPU
AT3G51670
AT3G51680	SDR2
AT3G51860	CAX3
AT3G51970	ATSAT1
AT3G52090	NRPE11
AT3G52140	NOXY38
AT3G52230
AT3G52400	SYP122
AT3G52500
AT3G52560	UEV1D-4
AT3G52730
AT3G52870
AT3G52880	MDAR1
AT3G53150	UGT73D1
AT3G53190
AT3G53200	MYB27
AT3G53230	AtCDC48B
AT3G53260	PAL2
AT3G53270
AT3G53280	CYP71B5
AT3G53420	PIP2A
AT3G53480	PIS1
AT3G53510	ABCG20
AT3G53610	RAB8
AT3G53650
AT3G53740
AT3G53780	RBL4
AT3G53810
AT3G53970
AT3G53980
AT3G54010	PAS1
AT3G54150
AT3G54350	emb1967
AT3G54420	EP3
AT3G54560	HTA11
AT3G54580
AT3G54640	TSA1
AT3G54870	MRH2
AT3G54890	LHCA1
AT3G54920	PMR6
AT3G54980
AT3G55050
AT3G55090	ABCG16
AT3G55180
AT3G55270	MKP1
AT3G55360	TSC13
AT3G55400	OVA1
AT3G55530	SDIR1
AT3G55560	AHL15
AT3G55605
AT3G55620	emb1624
AT3G55740	PROT2
AT3G55890
AT3G55980	SZF1
AT3G56080
AT3G56090	FER3
AT3G56240	CCH
AT3G56360
AT3G56400	WRKY70
AT3G56490	HIT3
AT3G56500
AT3G56690	CIP111
AT3G56720
AT3G56820
AT3G56880
AT3G56940	CRD1
AT3G56980	bHLH39
AT3G56990	EDA7
AT3G57000
AT3G57020
AT3G57090	FIS1A
AT3G57170
AT3G57300	INO80
AT3G57380
AT3G57550	GK-2
AT3G57660	NRPA1
AT3G57785
AT3G57880
AT3G58010	PGL34
AT3G58060
AT3G58180
AT3G58550
AT3G58670
AT3G58680	MBF1B
AT3G58810	MTPA2
AT3G58990	IPMI1
AT3G59080
AT3G59120
AT3G59280	TXR1
AT3G59340
AT3G59370
AT3G59640
AT3G59660
AT3G59710
AT3G59770	SAC9
AT3G59820	LETM1
AT3G59850
AT3G59910
AT3G59920	GDI2
AT3G59950
AT3G60140	SRG2
AT3G60180
AT3G60190	EDR3
AT3G60210
AT3G60250	CKB3
AT3G60260
AT3G60280	UCC3
AT3G60300
AT3G60340
AT3G60530	GATA4
AT3G60820	PBF1
AT3G60840	MAP65-4
AT3G61100
AT3G61110	RS27A
AT3G61390
AT3G61410
AT3G61430	PIP1A
AT3G61620	RRP41
AT3G61630	CRF6
AT3G61830	ARF18
AT3G61890	HB-12
AT3G61900
AT3G61930
AT3G61980
AT3G62030	ROC4
AT3G62290	ATARFA1E
AT3G62390	TBL6
AT3G62580
AT3G62600	ERDJ3B
AT3G62680	PRP3
AT3G62760	ATGSTF13
AT3G62840
AT3G62880	ATOEP16-4
AT3G62980	TIR1
AT3G63110	IPT3
AT3G63130	RANGAP1
AT3G63150	MIRO2
AT3G63210	MARD1
AT4G00080	UNE11
AT4G00100	RPS13A
AT4G00430	TMP-C
AT4G00680	ADF8
AT4G00780
AT4G00810
AT4G00820	iqd17
AT4G00830	LIF2
AT4G01050	TROL
AT4G01070	UGT72B1
AT4G01140
AT4G01150
AT4G01630	EXPA17
AT4G01680	MYB55
AT4G01850	SAM2
AT4G01960
AT4G02230
AT4G02270	RHS13
AT4G02330	PME41
AT4G02360
AT4G02410
AT4G02560	LD
AT4G02570	CUL1
AT4G02600	MLO1
AT4G02770	PSAD-1
AT4G02860
AT4G02880
AT4G02890	UBQ14
AT4G02940
AT4G03080	BSL1
AT4G03120
AT4G03200
AT4G03320	Tic20-IV
AT4G03330	SYP123
AT4G03500
AT4G04210	PUX4
AT4G04470	PMP22
AT4G04610	PRH19
AT4G04640	ATPC1
AT4G04770	LAF6
AT4G04800	MSRB3
AT4G04830	MSRB5
AT4G04950	GRXS17
AT4G04960
AT4G04990
AT4G05000	VPS28-2
AT4G05020	NDB2
AT4G05200	CRK25
AT4G05390	RFNR1
AT4G07410	PCN
AT4G07960	CSLC12
AT4G08180	ORP1C
AT4G08390	SAPX
AT4G08620	SULTR1;1
AT4G08690
AT4G08850
AT4G08980	FBW2
AT4G09100
AT4G09110
AT4G09550	GIP1a
AT4G09670
AT4G09830
AT4G09990	GXM2
AT4G10040	CYTC-2
AT4G10050
AT4G10330
AT4G10340	LHCB5
AT4G10510
AT4G10610	RBP37
AT4G11190
AT4G11210
AT4G11220	RTNLB2
AT4G11240	TOPP7
AT4G11270
AT4G11280	ATACS6
AT4G11290
AT4G11330	MPK5
AT4G11420	TIF3A1
AT4G11650	OSM34
AT4G11670
AT4G12270
AT4G12330	CYP706A7
AT4G12420	SKU5
AT4G12550	AIR1
AT4G12720	NUDT7
AT4G12730	FLA2
AT4G12750
AT4G12790
AT4G12880	ENODL19
AT4G12910	scpl20
AT4G13020	MHK
AT4G13030
AT4G13195	CLE44
AT4G13345	MEE55
AT4G13390	EXT12
AT4G13460	SUVH9
AT4G13520	SMAP1
AT4G13770	REF2
AT4G14020
AT4G14110	FUS7
AT4G14210	PDS3
AT4G14220	RHF1A
AT4G14330
AT4G14365	XBAT34
AT4G14440	HCD1
AT4G14490
AT4G14615
AT4G14630	GLP9
AT4G14640	CAM8
AT4G14680	APS3
AT4G14695
AT4G14800	PBD2
AT4G14980
AT4G15010
AT4G15120
AT4G15290	CSLB05
AT4G15330	CYP705A1
AT4G15420
AT4G15475
AT4G15640
AT4G15740
AT4G15900	PRL1
AT4G15910	DI21
AT4G15930
AT4G16190
AT4G16370	OPT3
AT4G16444
AT4G16450
AT4G16520	ATG8F
AT4G16660
AT4G16710
AT4G16780	HB-2
AT4G16830
AT4G16845	VRN2
AT4G17040	HON5
AT4G17150
AT4G17215
AT4G17260
AT4G17280
AT4G17330	G2484-1
AT4G17340	TIP2;2
AT4G17420
AT4G17483
AT4G17486
AT4G17490	ERF6
AT4G17520
AT4G17530	RAB1C
AT4G17615	SCABP5
AT4G17640	CKB2
AT4G17670
AT4G17720
AT4G17730	SYP23
AT4G17940
AT4G17970	QUAC1
AT4G18360	GOX3
AT4G18430	RABA1e
AT4G18480	CHLI1
AT4G18510	CLE2
AT4G18550	DSEL
AT4G18580
AT4G18700	WL4
AT4G18880	HSF A4A
AT4G18910	NLM2
AT4G19160
AT4G19200
AT4G19370
AT4G19690	IRT1
AT4G19810	ChiC
AT4G19860
AT4G20000
AT4G20010	PTAC9
AT4G20020	MORF1
AT4G20110	VSR7
AT4G20150
AT4G20380	LSD1
AT4G20390
AT4G20480
AT4G20780	CML42
AT4G20860
AT4G21105
AT4G21110
AT4G21400	CRK28
AT4G21470	FMN/FHY
AT4G21490	NDB3
AT4G21580
AT4G21610	LOL2
AT4G21710	RPB2
AT4G21820
AT4G21850	MSRB9
AT4G21870
AT4G22110
AT4G22212
AT4G22260	PTOX
AT4G22460
AT4G22530
AT4G22610
AT4G22640
AT4G22670	TPR11
AT4G22820
AT4G22890	PGR5-LIKE A
AT4G23010	UTR2
AT4G23190	CRK11
AT4G23750	TMO3
AT4G23850	LACS4
AT4G23870
AT4G23885
AT4G23910
AT4G24110
AT4G24130
AT4G24140
AT4G24380
AT4G24400	SnRK3.13
AT4G24560	UBP16
AT4G24670	TAR2
AT4G24680	MOS1
AT4G24690	NBR1
AT4G24740	FC2
AT4G24800	ECIP1
AT4G24820
AT4G24920
AT4G25050	ACP4
AT4G25130	PMSR4
AT4G25160
AT4G25210
AT4G25220	RHS15
AT4G25230	RIN2
AT4G25240	SKS1
AT4G25250
AT4G25320
AT4G25370
AT4G25390
AT4G25410
AT4G25550
AT4G25620
AT4G25640	FFT
AT4G25700	chy1
AT4G25720	QCT
AT4G25740
AT4G25780
AT4G25790
[truncated: 896 more rows]

## Sheet: 02. Epi DEGs (ctrls @ all tps)
AGI	Alias	Cluster #	DE @ 6 hrs	DE @ 12 hrs	DE @ 18 hrs	DE @ 24 hrs	DE @ 30 hrs	DE @ 36 hrs
AT1G01140	CIPK9, PKS6, SnRK3.12	1	1	0	0	0	0	0
AT1G02400	ATGA2OX4, ATGA2OX6, DTA1, GA2OX6	1	0	1	0	0	0	1
AT1G04700	NA	1	0	0	0	1	0	0
AT1G09080	BIP3	1	1	0	0	0	0	0
AT1G12040	LRX1	1	1	0	0	0	0	0
AT1G19200	NA	1	1	0	0	1	0	0
AT1G19700	BEL10, BLH10	1	0	0	0	1	0	0
AT1G30270	ATCIPK23, CIPK23, LKS1, PKS17, SnRK3.23	1	1	1	0	1	0	0
AT1G55330	AGP21, ATAGP21	1	1	0	0	0	0	0
AT1G62975	NA	1	1	0	0	0	0	0
AT1G70750	NA	1	1	0	0	0	0	0
AT1G72150	PATL1	1	1	0	0	0	0	0
AT1G75620	NA	1	1	0	0	0	0	0
AT1G76230	NA	1	1	0	0	1	1	0
AT1G78260	NA	1	1	0	0	0	0	0
AT2G15300	NA	1	0	1	0	0	0	0
AT2G15980	NA	1	1	0	0	0	0	0
AT2G20724	NA	1	1	0	0	1	0	0
AT2G21880	ATRAB7A, ATRABG2, RAB7A	1	1	0	0	0	0	0
AT2G23960	NA	1	0	0	0	1	0	0
AT2G24260	LRL1	1	0	0	0	1	0	0
AT2G32270	ZIP3	1	0	1	0	0	0	0
AT2G34070	TBL37	1	1	1	0	0	0	0
AT2G45890	ATROPGEF4, GEF4, RHS11, ROPGEF4	1	0	1	0	0	0	0
AT2G46680	ATHB-7, ATHB7, HB-7	1	0	0	0	1	0	0
AT3G01420	ALPHA-DOX1, DIOX1, DOX1, PADOX-1	1	0	0	0	1	0	0
AT3G04010	NA	1	1	0	0	1	0	0
AT3G12700	NANA	1	1	0	0	1	0	0
AT3G14440	ATNCED3, NCED3, SIS7, STO1	1	1	0	0	1	0	0
AT3G14850	TBL41	1	1	0	0	0	0	0
AT3G16340	ABCG29, AtABCG29, ATPDR1, PDR1	1	1	0	0	0	0	0
AT3G16390	NSP3	1	0	1	0	1	1	0
AT3G21180	ACA9, ATACA9	1	1	0	0	0	0	0
AT3G26700	NA	1	1	0	0	0	0	0
AT3G28345	ABCB15, MDR13	1	1	1	0	1	1	0
AT3G47220	ATPLC9, PLC9	1	1	0	0	0	0	0
AT3G47420	AtG3Pp1, ATPS3, G3Pp1, PS3	1	1	0	0	1	0	0
AT3G49780	ATPSK3 (FORMER SYMBOL), ATPSK4, PSK4	1	1	0	0	1	0	0
AT3G56930	NA	1	1	0	0	0	0	0
AT3G61890	ATHB-12, ATHB12, HB-12	1	1	1	0	0	1	0
AT4G13620	NA	1	1	0	0	0	0	0
AT4G17340	DELTA-TIP2, TIP2;2	1	0	1	0	0	0	0
AT4G18010	5PTASE2, AT5PTASE2, IP5PII	1	1	1	0	1	0	0
AT4G22070	ATWRKY31, WRKY31	1	1	0	0	1	0	0
AT4G25070	NA	1	1	0	0	0	0	0
AT4G26320	AGP13	1	1	0	0	0	0	0
AT4G27410	ANAC072, RD26	1	1	0	0	1	0	0
AT4G30290	ATXTH19, XTH19	1	1	0	0	0	0	0
AT4G34580	COW1, SRH1	1	0	0	0	1	0	0
AT4G36380	ROT3	1	1	0	0	0	0	0
AT4G40060	ATHB-16, ATHB16, HB16	1	1	0	0	0	0	0
AT5G01600	ATFER1, FER1	1	0	0	0	1	0	1
AT5G06640	EXT10	1	1	0	0	0	0	0
AT5G09440	EXL4	1	1	0	0	0	0	0
AT5G15180	NA	1	0	0	0	1	0	0
AT5G20150	ATSPX1, SPX1	1	0	0	0	1	0	0
AT5G21105	NA	1	1	1	0	0	0	0
AT5G35190	EXT13	1	0	0	0	1	0	0
AT5G55550	NA	1	1	0	0	0	0	0
AT5G57740	XBAT32	1	1	0	0	0	0	0
AT5G65390	AGP7	1	1	0	0	0	0	0
AT1G01210	NA	2	1	0	0	0	0	0
AT1G14300	NA	2	1	1	0	1	0	0
AT1G14620	DECOY	2	0	1	0	0	0	0
AT1G23280	NA	2	0	0	0	1	0	0
AT1G23410	NA	2	1	0	0	1	0	0
AT1G24310	NA	2	0	0	0	1	0	0
AT1G29320	NA	2	1	0	0	0	0	0
AT1G31660	NA	2	0	0	0	0	0	1
AT1G35610	NA	2	0	0	0	1	0	0
AT1G45110	NA	2	1	0	0	1	0	0
AT1G48460	NA	2	1	0	0	0	0	0
AT1G52930	NA	2	1	0	0	1	0	0
AT1G60230	NA	2	0	0	0	1	0	0
AT1G62150	NA	2	0	1	0	1	0	0
AT1G74560	NRP1	2	1	0	0	1	0	0
AT1G78730	NA	2	0	0	0	1	0	0
AT2G05830	NA	2	0	0	0	0	0	1
AT2G18330	NA	2	0	0	0	1	0	0
AT2G27840	HDA13, HDT04, HDT4	2	0	0	0	1	0	0
AT2G30590	WRKY21	2	0	0	0	1	0	0
AT2G31410	NA	2	0	0	0	1	0	0
AT2G37020	NA	2	1	0	0	0	0	0
AT2G37790	AKR4C10	2	1	0	0	0	0	0
AT2G43650	EMB2777	2	0	0	0	1	0	0
AT3G18510	NA	2	0	1	0	1	0	0
AT3G18750	ATWNK6, WNK6, ZIK5	2	0	0	0	1	0	0
AT3G20240	NA	2	0	0	0	1	0	0
AT3G22660	NA	2	1	0	0	1	0	0
AT3G23370	NA	2	0	0	0	1	0	0
AT3G23550	NA	2	0	0	1	0	1	1
AT3G27150	NA	2	1	0	0	0	0	0
AT3G27280	ATPHB4, PHB4	2	1	0	0	1	0	0
AT3G50040	NA	2	1	0	0	1	0	0
AT3G50660	AtDWF4, CLM, CYP90B1, DWF4, PSC1, SAV1, SNP2	2	0	0	0	0	0	1
AT3G59890	NA	2	1	0	0	1	0	0
AT3G62530	NA	2	1	0	0	1	0	0
AT4G00620	EMB3127	2	1	0	0	1	0	0
AT4G02220	NA	2	1	0	0	0	0	0
AT4G04180	NA	2	1	0	0	0	0	0
AT4G10450	NA	2	0	0	0	1	0	0
AT4G13170	NA	2	0	1	0	1	0	0
AT4G14660	NRPE7	2	1	1	0	0	0	0
AT4G16141	NA	2	0	1	0	0	0	0
AT4G20130	PTAC14, TAC14	2	0	1	0	0	0	0
AT4G25630	ATFIB2, FIB2	2	1	0	0	0	0	0
AT4G28450	NA	2	1	1	0	1	0	0
AT4G28510	ATPHB1, PHB1	2	1	0	0	1	0	0
AT4G30930	NFD1	2	0	0	0	1	0	0
AT4G32520	AtSHMT3, SHM3	2	1	0	0	1	0	0
AT4G37670	NAGS2	2	1	0	0	1	0	0
AT5G02050	NA	2	0	0	0	1	0	0
AT5G08180	NA	2	0	0	0	1	0	0
AT5G12320	NA	2	0	1	0	0	0	0
AT5G19300	NA	2	0	0	0	1	0	0
AT5G24840	NA	2	0	1	0	1	0	0
AT5G27120	NA	2	1	0	0	1	0	0
AT5G30495	NA	2	0	1	0	0	0	0
AT5G37530	NA	2	0	0	0	1	0	0
AT5G38720	NA	2	1	0	0	1	0	0
AT5G58370	NA	2	1	0	0	1	0	0
AT5G65030	NA	2	1	1	0	0	0	0
AT5G65860	NA	2	1	0	0	1	0	0
AT5G66960	NA	2	0	0	0	1	0	0
AT1G01470	LEA14, LSR3	3	1	0	0	1	0	0
AT1G05680	UGT74E2	3	1	1	0	0	0	0
AT1G13195	NA	3	0	0	0	1	0	0
AT1G15430	NA	3	0	0	0	1	0	0
AT1G16850	NA	3	0	0	0	1	0	0
AT1G20140	ASK4, SK4	3	0	0	0	1	0	0
AT1G21000	NA	3	0	0	0	1	0	0
AT1G21520	NA	3	0	0	0	1	0	0
AT1G22985	CRF7	3	0	0	0	1	0	0
AT1G28760	NA	3	0	0	0	1	0	0
AT1G31320	LBD4	3	0	0	0	1	0	0
AT1G43160	RAP2.6	3	0	0	0	1	0	1
AT1G50590	NA	3	1	0	0	1	0	0
AT1G51035	NA	3	1	0	0	1	1	0
AT1G54290	NA	3	1	0	0	0	0	0
AT1G59660	NA	3	0	1	0	1	0	0
AT1G63530	NA	3	0	0	0	1	0	0
AT1G68795	CLE12	3	1	0	0	1	0	0
AT1G70440	SRO3	3	1	1	0	1	0	0
AT1G70690	HWI1, PDLP5	3	1	0	0	1	0	0
AT1G70700	JAZ9, TIFY7	3	0	0	0	1	0	0
AT1G71950	NA	3	0	0	0	1	0	0
AT1G73880	UGT89B1	3	0	0	0	1	0	0
AT1G75600	NA	3	0	1	0	1	0	0
AT1G76590	NA	3	0	0	0	1	0	0
AT1G78210	NA	3	0	0	0	1	0	0
AT1G80110	ATPP2-B11, PP2-B11	3	0	0	0	1	0	0
AT2G15830	NA	3	1	0	0	1	1	0
AT2G18193	NA	3	0	0	0	1	0	0
AT2G20500	NA	3	0	1	0	1	0	0
AT2G21620	RD2	3	1	0	0	1	0	0
AT2G22470	AGP2, ATAGP2	3	1	0	0	1	0	0
AT2G23120	NA	3	0	0	0	1	0	0
AT2G29430	NA	3	1	0	0	1	0	0
AT2G29450	AT103-1A, ATGSTU1, ATGSTU5, GSTU5	3	0	0	0	1	0	0
AT2G29460	ATGSTU4, GST22, GSTU4	3	1	0	0	1	0	0
AT2G30130	ASL5, LBD12, PCK1	3	1	0	0	1	0	0
AT2G32190	NA	3	1	0	0	1	0	0
AT2G32210	NA	3	0	0	0	1	0	0
AT2G38240	NA	3	0	1	0	0	0	0
AT2G47520	AtERF71, ERF71, HRE2	3	1	0	0	1	0	0
AT3G02480	NA	3	1	0	0	1	1	0
AT3G05880	RCI2A	3	1	0	0	1	0	0
AT3G05890	RCI2B	3	1	0	0	1	0	0
AT3G06420	ATG8H	3	0	0	0	1	0	0
AT3G07650	BBX7, COL9	3	0	0	0	1	0	0
AT3G11110	NA	3	0	0	0	1	0	0
AT3G13520	AGP12, ATAGP12	3	1	0	0	1	0	0
AT3G19920	NA	3	0	1	0	1	0	0
AT3G25597	NA	3	0	0	0	1	0	0
AT3G27030	NA	3	0	0	0	1	0	0
AT3G47960	GTR1	3	0	0	0	1	0	0
AT3G50970	LTI30, XERO2	3	1	1	0	1	0	0
AT3G52360	NA	3	1	0	0	1	0	0
AT3G52561	NA	3	0	0	0	1	0	0
AT3G55720	NA	3	0	1	0	1	0	0
AT3G55970	ATJRG21, JRG21	3	0	1	0	1	0	0
AT3G57120	NA	3	0	0	0	1	0	0
AT4G01680	AtMYB55, MYB55	3	0	0	0	1	1	0
AT4G08555	NA	3	1	0	0	1	1	0
AT4G21830	ATMSRB7, MSRB7	3	0	0	0	1	0	0
AT4G24960	ATHVA22D, HVA22D	3	0	0	0	1	0	0
AT4G28290	NA	3	0	0	0	1	0	0
AT4G29930	NA	3	0	1	0	1	0	0
AT4G30530	GGP1	3	0	0	0	1	0	0
AT4G33930	NA	3	1	0	0	1	0	0
AT4G34210	ASK11, SK11	3	1	0	0	1	0	0
AT4G36010	NA	3	0	0	0	1	0	0
AT4G38140	NA	3	0	0	0	1	0	0
AT4G39366	NA	3	0	0	0	1	0	0
AT5G01380	NA	3	0	0	0	1	0	0
AT5G02230	NA	3	0	0	0	1	0	0
AT5G03030	NA	3	0	0	0	1	0	0
AT5G04250	NA	3	0	1	0	1	0	0
AT5G05600	NA	3	0	1	0	1	0	0
AT5G08130	BIM1	3	1	0	0	0	0	0
AT5G10300	AtHNL, ATMES5, HNL, MES5	3	0	0	0	1	0	0
AT5G12010	NA	3	0	0	0	1	0	0
AT5G16010	NA	3	1	0	0	1	0	0
AT5G16970	AER, AT-AER	3	1	1	0	1	0	0
AT5G20230	ATBCB, BCB, BCB, SAG14	3	0	0	0	1	0	0
AT5G37750	NA	3	1	0	0	1	0	0
AT5G40930	TOM20-4	3	0	0	0	1	0	0
AT5G42580	CYP705A12	3	1	0	0	1	0	0
AT5G48570	ATFKBP65, FKBP65, ROF2	3	0	1	0	0	0	0
AT5G49520	ATWRKY48, WRKY48	3	0	0	0	1	0	0
AT5G50175	NA	3	1	0	0	1	0	0
AT5G51440	NA	3	0	0	0	1	0	0
AT5G57050	ABI2, AtABI2	3	1	1	0	0	1	0
AT5G59490	NA	3	1	0	0	1	0	0
AT5G64310	AGP1, ATAGP1	3	0	0	0	1	0	0
AT5G66780	NA	3	0	1	0	1	0	0
AT5G67190	DEAR2	3	1	0	0	1	0	0
AT5G67600	WIH1	3	0	0	0	1	0	0
AT1G02050	LAP6, PSKA	4	1	0	0	0	0	0
AT1G02060	NA	4	0	0	0	1	0	0
AT1G04600	ATXIA, XIA	4	0	1	0	0	0	0
AT1G13410	NA	4	0	0	0	1	0	0
AT1G20120	NA	4	0	1	0	0	0	0
AT1G48570	NA	4	1	0	0	1	0	0
AT1G66730	AtLIG6, LIG6	4	0	1	0	0	0	0
AT1G67120	NA	4	0	0	0	1	0	0
AT1G67700	NA	4	1	0	0	1	0	0
AT1G68050	ADO3, FKF1	4	0	1	0	0	0	0
AT1G70200	NA	4	0	0	0	1	0	0
AT1G74170	AtRLP13, RLP13	4	0	0	0	1	0	0
AT1G75261	NA	4	0	1	0	0	0	0
AT1G78750	NA	4	0	0	0	1	0	0
AT2G03850	NA	4	0	0	0	1	0	0
AT2G07735	NA	4	0	1	0	0	0	0
AT2G16430	ATPAP10, PAP10	4	1	0	0	1	0	0
AT2G17010	NA	4	0	1	0	0	0	0
AT2G21560	NA	4	0	1	0	0	0	0
AT2G22600	NA	4	0	0	0	1	0	0
AT2G26380	NA	4	0	0	0	1	0	0
AT2G34710	ATHB-14, ATHB14, PHB, PHB-1D	4	0	1	0	0	0	0
AT2G38790	NA	4	0	0	0	1	0	0
AT2G41700	ABCA1, AtABCA1	4	0	1	0	0	0	1
AT2G44630	NA	4	0	0	0	1	0	0
AT2G46820	PSAP, PSI-P, PTAC8, TMP14	4	0	0	0	1	0	0
AT2G47230	ATDUF6, DUF6	4	1	0	0	0	0	0
AT3G03630	CS26	4	1	0	0	0	0	0
AT3G17668	ENA	4	1	0	0	0	0	0
AT3G20475	ATMSH5, MSH5	4	1	1	0	0	0	0
AT3G24430	HCF101	4	0	0	0	1	0	0
AT3G29110	NA	4	1	0	0	1	0	0
AT3G45660	NA	4	0	1	0	0	0	0
AT3G46610	NA	4	0	0	0	1	0	0
AT3G48080	NA	4	1	0	0	0	0	0
AT3G51860	ATCAX3, ATHCX1, CAX1-LIKE, CAX3	4	1	0	0	0	0	0
AT3G54090	FLN1	4	1	0	0	1	0	0
AT3G63320	NA	4	0	1	0	0	0	0
AT4G00480	ATMYC1, myc1	4	1	0	0	1	0	0
AT4G21400	CRK28	4	0	0	0	1	0	0
AT4G21750	ATML1	4	0	0	0	1	0	0
AT4G28150	NA	4	0	1	0	0	0	0
AT4G30825	NA	4	0	0	0	1	0	0
AT4G32270	NA	4	0	0	0	1	0	0
AT4G35520	ATMLH3, MLH3	4	0	1	0	0	0	0
AT4G38560	NA	4	0	1	0	0	0	0
AT5G04810	NA	4	0	0	0	1	0	0
AT5G13630	ABAR, CCH, CCH1, CHLH, GUN5	4	1	0	0	1	1	0
AT5G16190	ATCSLA11, CSLA11	4	0	0	0	1	0	0
AT5G16235	NA	4	1	0	0	0	0	0
AT5G16570	GLN1;4	4	1	0	0	1	0	0
AT5G23690	NA	4	0	0	0	1	0	0
AT5G25920	NA	4	0	1	0	0	0	0
AT5G28400	NA	4	0	1	0	0	0	0
AT5G37570	NA	4	0	0	0	1	0	0
AT5G46110	APE2, TPT	4	0	1	0	0	0	0
AT5G46460	NA	4	0	0	0	1	0	0
AT5G51730	NA	4	0	0	0	1	0	0
AT1G02370	NA	5	1	0	0	1	0	0
AT1G03300	ATDUF1, DUF1	5	0	0	0	1	0	0
AT1G05460	SDE3	5	1	0	0	1	0	0
AT1G05730	NA	5	1	0	0	1	0	0
AT1G06380	NA	5	0	0	0	1	0	0
AT1G06560	NA	5	1	0	0	0	0	0
AT1G08070	EMB3102, OTP82	5	1	0	0	0	0	0
AT1G09300	NA	5	1	0	0	0	0	0
AT1G10300	NA	5	1	0	0	1	0	0
AT1G11580	ATPMEPCRA, PMEPCRA	5	0	0	0	1	0	0
AT1G16350	NA	5	1	0	0	1	0	0
AT1G16460	ATMST2, ATRDH2, MST2, RDH2, ST2, STR2	5	1	0	0	1	1	0
AT1G19340	NA	5	1	0	0	1	0	0
AT1G23940	NA	5	1	0	0	1	0	0
AT1G27470	NA	5	1	0	0	1	0	0
AT1G52450	NA	5	0	0	0	1	0	0
AT1G53450	NA	5	1	0	0	0	0	0
AT1G56690	NA	5	0	0	0	1	0	0
AT1G61490	NA	5	0	0	0	1	0	0
AT1G63650	AtEGL3, ATMYC-2, EGL1, EGL3	5	1	0	0	1	0	0
AT1G71460	NA	5	1	0	0	1	0	0
AT2G01510	NA	5	1	0	0	1	0	0
AT2G03380	NA	5	1	0	0	0	0	0
AT2G04270	RNE, RNEE/G	5	0	0	0	1	0	0
AT2G06010	ORG4	5	1	0	0	0	0	0
AT2G13550	NA	5	1	1	0	1	0	0
AT2G14460	NA	5	1	1	0	1	0	0
AT2G16650	PRORP2	5	1	0	0	1	0	0
AT2G17260	ATGLR2, ATGLR3.1, GLR2, GLR3.1	5	0	0	0	1	0	0
AT2G19670	ATPRMT1A, PRMT1A	5	1	0	0	1	0	0
AT2G19870	NA	5	0	0	0	1	0	0
AT2G21440	NA	5	1	0	0	1	0	0
AT2G21800	ATEME1A, EME1A, EME1A	5	0	0	0	1	0	0
AT2G22070	NA	5	0	0	0	1	0	0
AT2G23700	NA	5	1	0	0	1	0	0
AT2G25710	HCS1	5	0	0	0	1	0	0
AT2G26470	NA	5	1	0	0	1	0	0
AT2G26810	NA	5	1	0	0	0	0	0
AT2G31320	PARP1	5	1	0	0	0	0	0
AT2G39670	NA	5	0	0	0	1	0	0
AT2G39880	AtMYB25, MYB25	5	1	0	0	0	0	0
AT2G40360	NA	5	0	0	0	1	0	0
AT2G41720	EMB2654	5	1	0	0	0	0	0
AT2G44040	NA	5	1	0	0	1	0	0
AT2G44510	NA	5	0	0	0	1	0	0
AT2G44640	NA	5	1	0	0	1	0	0
AT2G48120	PAC	5	0	0	0	1	0	0
AT3G02010	NA	5	0	0	0	1	0	0
AT3G02330	NA	5	1	0	0	0	0	0
AT3G04850	NA	5	0	0	0	1	0	0
AT3G06450	NA	5	0	0	0	1	0	0
AT3G07290	NA	5	1	0	0	0	0	0
AT3G09040	NA	5	0	0	0	1	0	0
AT3G13160	NA	5	1	0	0	1	0	0
AT3G15140	NA	5	0	0	0	1	0	0
AT3G20440	BE1, EMB2729	5	1	0	0	1	0	0
AT3G21110	ATPURC, PUR7, PURC	5	1	0	0	1	0	0
AT3G21300	NA	5	1	0	0	1	0	0
AT3G22690	NA	5	0	0	0	1	0	0
AT3G25970	NA	5	1	0	0	0	0	0
AT3G26540	NA	5	1	0	0	1	0	0
AT3G30350	GLV3, RGF4	5	1	0	0	1	0	0
AT3G45020	NA	5	1	0	0	0	0	0
AT3G46870	NA	5	0	0	0	1	0	0
AT3G46900	COPT2	5	1	1	1	1	1	1
AT3G46950	NA	5	0	0	0	1	0	0
AT3G47840	NA	5	1	0	0	0	0	0
AT3G49320	NA	5	1	0	0	1	0	0
AT3G49740	NA	5	1	0	0	0	0	0
AT3G52390	NA	5	1	0	0	0	0	0
AT3G55510	RBL	5	1	0	0	1	0	0
AT3G57150	AtCBF5, AtNAP57, CBF5, NAP57	5	1	0	0	1	0	0
AT3G59330	NA	5	0	0	0	1	0	0
AT3G60960	NA	5	1	0	0	0	0	0
AT4G02820	NA	5	0	0	0	1	0	0
AT4G02990	BSM, RUG2	5	0	0	0	1	0	0
AT4G04190	NA	5	1	0	0	0	0	0
AT4G10280	NA	5	0	0	0	1	0	0
AT4G15810	NA	5	1	0	0	1	0	0
AT4G16770	NA	5	0	0	0	1	0	0
AT4G17360	NA	5	0	0	0	1	0	0
AT4G19710	AK-HSDH, AK-HSDH II	5	1	0	0	1	0	0
AT4G21220	AtLpxD2, LpxD2	5	0	0	0	1	0	0
AT4G22280	NA	5	1	0	0	0	0	0
AT4G24750	NA	5	1	0	0	1	0	0
AT4G26590	ATOPT5, OPT5	5	1	0	0	0	0	0
AT4G28830	NA	5	1	1	0	0	0	0
AT4G29910	ATORC5, EMB2798, ORC5	5	0	0	0	1	0	0
AT4G30330	NA	5	0	0	0	1	0	0
AT4G35050	MSI3, NFC3	5	1	0	0	0	0	0
AT4G39040	NA	5	1	0	0	0	0	0
AT5G01090	NA	5	0	0	0	1	0	0
AT5G03800	EMB166, EMB175, EMB1899	5	1	0	0	1	0	0
AT5G06620	ATXR4, SDG38	5	1	0	0	1	0	0
AT5G08610	PDE340	5	1	0	0	1	0	0
AT5G08620	ATRH25, STRS2	5	1	0	0	1	0	0
AT5G09840	NA	5	1	0	0	1	0	0
AT5G13830	NA	5	1	0	0	1	0	0
AT5G14060	CARAB-AK-LYS	5	0	0	0	1	0	0
AT5G15120	NA	5	0	1	0	1	1	1
AT5G15240	NA	5	0	0	0	1	0	0
AT5G16750	TOZ	5	1	0	0	1	0	0
AT5G17270	NA	5	1	0	0	1	0	0
AT5G23930	NA	5	1	0	0	1	0	0
AT5G24750	NA	5	1	0	0	0	0	0
AT5G38860	BIM3	5	1	0	0	0	0	0
AT5G44230	NA	5	0	0	0	1	0	0
AT5G46680	NA	5	1	0	0	0	0	0
AT5G48040	NA	5	1	0	0	0	0	0
AT5G50315	NA	5	1	0	0	1	0	0
AT5G51100	FSD2	5	1	1	0	1	0	0
AT5G51910	NA	5	0	1	0	1	0	0
AT5G52950	NA	5	0	0	0	1	0	0
AT5G53920	NA	5	0	0	0	1	0	0
AT5G54090	NA	5	1	0	0	0	0	0
AT5G55280	ATFTSZ1-1, CPFTSZ, FTSZ1-1	5	1	0	0	1	0	0
AT5G60730	NA	5	1	0	0	1	0	0
AT5G61040	NA	5	1	0	0	0	0	0
AT5G64320	NA	5	1	0	0	1	0	0
AT5G67200	NA	5	1	0	0	1	0	0
AT1G02870	NA	6	1	0	0	0	0	0
AT1G09560	GLP5, PDGLP1	6	0	0	0	1	0	0
AT1G14470	NA	6	0	0	0	1	0	0
AT1G23100	NA	6	0	1	0	1	0	0
AT1G25425	CLE43	6	1	0	0	0	0	0
AT1G26660	NA	6	0	1	0	0	0	0
AT1G27030	NA	6	0	0	0	1	0	0
AT1G50390	NA	6	0	1	0	0	0	0
AT1G51830	NA	6	0	0	0	1	1	0
AT1G52500	ATFPG-1, ATFPG-2, ATMMH-1, ATMMH-2, FPG-1, FPG-2, MMH, MMH-1, MMH-2	6	0	1	0	0	0	0
AT1G53635	NA	6	0	0	0	1	0	0
AT1G58360	AAP1, AtAAP1, NAT2	6	1	0	0	1	0	0
AT1G67920	NA	6	0	0	0	1	0	0
AT1G68220	NA	6	0	1	0	0	0	0
AT1G76360	NA	6	1	0	0	1	0	0
AT2G01670	atnudt17, NUDT17	6	0	0	0	1	1	0
AT2G02250	AtPP2-B2, PP2-B2	6	0	0	0	1	0	0
AT2G15030	NA	6	0	1	0	0	0	0
AT2G18210	NA	6	1	0	0	1	0	0
AT2G39560	NA	6	0	1	0	0	0	0
AT3G18580	NA	6	0	1	0	0	0	0
AT3G20230	NA	6	0	1	0	0	0	0
AT3G25930	NA	6	1	0	0	0	0	0
AT3G25940	NA	6	0	0	0	1	0	0
AT3G56140	NA	6	1	0	0	0	0	0
AT3G58270	NA	6	1	0	0	0	0	0
AT3G61410	NA	6	1	0	0	1	0	0
AT4G21840	ATMSRB8, MSRB8	6	0	0	0	1	0	0
AT4G23280	CRK20	6	1	0	0	0	0	0
AT4G29170	ATMND1	6	0	1	0	1	0	0
AT4G31800	ATWRKY18, WRKY18	6	0	0	0	0	1	0
AT4G35070	NA	6	0	0	0	1	0	0
AT4G37090	NA	6	0	1	0	0	0	0
AT4G39740	HCC2	6	1	0	0	0	0	0
AT5G13910	LEP	6	1	0	0	1	1	0
AT5G19910	MED31	6	0	1	0	0	0	0
AT5G38030	NA	6	1	0	0	0	0	1
AT5G47455	NA	6	0	0	0	1	0	0
AT1G02920	ATGST11, ATGSTF7, ATGSTF8, GST11, GSTF7	7	1	1	0	0	1	0
AT1G02930	ATGST1, ATGSTF3, ATGSTF6, ERD11, GST1, GSTF6	7	1	1	1	0	1	0
AT1G03660	NA	7	0	1	0	0	0	0
AT1G08930	ERD6	7	0	0	0	0	1	0
AT1G13110	CYP71B7	7	0	0	0	0	1	0
AT1G15330	NA	7	1	1	0	1	1	1
AT1G17300	NA	7	1	1	0	0	0	0
AT1G18570	AtMYB51, BW51A, BW51B, HIG1, MYB51	7	0	1	0	0	1	0
AT1G20900	AHL27, ESC, ORE7	7	1	1	0	1	0	0
AT1G21110	IGMT3	7	1	1	0	1	1	1
AT1G21120	IGMT2	7	1	1	1	0	1	0
AT1G21130	IGMT4	7	0	1	0	0	1	0
AT1G23840	NA	7	1	1	0	0	0	0
AT1G26380	NA	7	1	1	0	0	0	0
AT1G28330	DRM1, DYL1	7	0	1	1	1	1	1
AT1G30720	NA	7	0	0	0	0	1	0
AT1G32460	NA	7	0	1	1	0	1	1
AT1G43670	AtcFBP, FBP, FINS1	7	0	0	0	0	1	0
AT1G51790	NA	7	1	1	1	0	1	0
AT1G51920	NA	7	0	1	0	0	0	0
AT1G52200	NA	7	0	1	0	0	1	0
AT1G52240	ATROPGEF11, PIRF1, ROPGEF11	7	0	1	1	1	1	1
AT1G55810	UKL3	7	0	1	0	1	1	0
AT1G56220	NA	7	0	1	0	1	1	0
AT1G64010	NA	7	0	0	1	1	1	0
AT1G64020	NA	7	0	1	0	1	0	0
AT1G65845	NA	7	0	1	0	0	1	0
AT1G67270	NA	7	1	1	0	0	0	0
AT1G67480	NA	7	0	0	0	0	1	0
AT1G67980	CCOAMT	7	1	1	0	0	0	0
AT1G69920	ATGSTU12, GSTU12	7	1	1	0	0	0	0
AT1G79700	WRI4	7	0	1	0	0	0	0
AT2G02710	PLP, PLPA, PLPB, PLPC	7	0	0	0	0	1	0
AT2G02930	ATGSTF3, GST16, GSTF3	7	1	0	0	0	0	0
AT2G19800	MIOX2	7	0	1	0	1	1	1
AT2G28960	NA	7	1	0	0	0	0	0
AT2G30750	CYP71A12	7	1	1	0	0	0	0
AT2G31810	NA	7	0	1	0	1	1	0
AT2G33830	NA	7	1	1	1	0	1	1
AT2G34180	ATWL2, CIPK13, SnRK3.7, WL2	7	0	1	0	0	1	0
AT2G38230	ATPDX1.1, PDX1.1	7	0	1	1	0	0	0
AT2G38860	DJ1E, YLS5	7	1	0	0	0	0	0
AT2G39400	NA	7	0	0	1	0	0	1
AT2G39530	NA	7	0	1	0	0	0	0
AT2G39570	ACR9	7	0	1	1	0	1	1
AT2G41100	ATCAL4, TCH3	7	0	1	0	1	1	0
AT2G43620	NA	7	1	1	0	0	0	0
AT2G44010	NA	7	1	0	0	0	0	0
AT2G44380	NA	7	0	1	1	0	1	1
AT3G06850	BCE2, DIN3, LTA1	7	1	1	0	1	1	1
AT3G15360	ATHM4, ATM4, TRX-M4	7	0	1	0	0	0	0
AT3G15450	NA	7	0	1	1	1	1	1
AT3G15630	NA	7	0	1	0	0	1	1
AT3G18250	NA	7	1	1	0	0	0	0
AT3G22060	NA	7	1	1	1	0	1	0
AT3G25882	NIMIN-2	7	1	0	0	0	0	0
AT3G26210	CYP71B23	7	1	0	0	0	0	1
AT3G29160	AKIN11, ATKIN11, KIN11, SNRK1.2	7	0	0	0	0	1	0
AT3G30775	AT-POX, ATPDH, ATPOX, ERD5, PDH1, PRO1, PRODH	7	0	1	0	0	1	0
AT3G45050	NA	7	0	1	0	0	0	0
AT3G45410	NA	7	0	1	0	0	0	0
AT3G47050	NA	7	0	1	0	0	0	0
AT3G51340	NA	7	1	1	0	0	1	0
AT3G55150	ATEXO70H1, EXO70H1	7	0	1	0	0	1	0
AT4G03460	NA	7	0	1	0	1	0	0
AT4G11650	ATOSM34, OSM34	7	0	1	0	0	0	0
AT4G14365	XBAT34	7	1	1	0	0	0	0
AT4G14746	NA	7	0	1	0	0	0	0
AT4G15310	CYP702A3	7	0	1	0	0	0	0
AT4G18197	ATPUP7, PEX17, PUP7	7	1	1	0	1	0	0
AT4G18205	NA	7	0	1	0	1	0	0
AT4G22690	CYP706A1	7	1	1	0	0	0	0
AT4G23180	CRK10, RLK4	7	1	0	0	0	0	0
AT4G23250	CRK17, DUF26-21, EMB1290, RKC1	7	1	0	0	0	0	0
AT4G25110	AtMC2, AtMCP1c, MC2, MCP1c	7	1	1	0	0	0	0
AT4G25170	NA	7	1	0	0	0	0	0
AT4G26260	MIOX4	7	1	0	1	0	1	1
AT4G39640	GGT1	7	0	0	1	0	1	0
AT4G39660	AGT2	7	0	1	0	1	1	1
AT5G03350	NA	7	0	0	0	0	0	1
AT5G18670	BAM9, BMY3	7	0	1	1	1	1	1
AT5G19230	NA	7	0	0	1	0	0	1
AT5G20250	DIN10, RS6	7	0	1	0	1	1	0
AT5G22920	NA	7	0	1	0	0	1	1
AT5G25260	NA	7	1	0	0	0	0	0
AT5G25440	NA	7	0	1	0	0	0	0
AT5G26740	NA	7	0	0	0	0	1	0
AT5G28770	AtbZIP63, BZO2H3	7	0	1	0	1	1	1
AT5G38940	NA	7	1	0	0	0	0	0
AT5G40590	NA	7	1	1	0	0	0	0
AT5G43520	NA	7	0	1	1	0	1	1
AT5G44460	CML43	7	0	1	0	0	0	0
AT5G44572	NA	7	0	1	0	0	0	0
AT5G44580	NA	7	1	0	0	0	0	0
AT5G44990	NA	7	1	0	0	0	0	0
AT5G45000	NA	7	0	1	0	0	0	0
AT5G48430	NA	7	1	1	1	0	1	0
AT5G54710	NA	7	1	1	0	0	0	0
AT5G54720	NA	7	1	0	0	0	0	0
AT5G56550	ATOXS3, OXS3	7	0	0	1	1	1	0
AT5G58650	PSY1	7	1	1	0	1	0	0
AT5G64120	NA	7	1	0	0	0	0	0
AT5G65690	PCK2, PEPCK	7	0	1	1	1	1	0
AT1G03070	NA	8	1	0	0	1	0	0
AT1G04990	NA	8	1	0	0	0	0	0
AT1G05810	ARA, ARA-1, ATRAB11D, ATRABA5E, RABA5E	8	0	0	0	1	0	0
AT1G08340	NA	8	1	0	0	1	0	0
AT1G20030	NA	8	0	0	0	1	0	0
AT1G23040	NA	8	1	0	0	1	0	0
AT1G26720	NA	8	0	0	0	1	0	0
AT1G49900	NA	8	0	0	0	1	0	0
AT1G52910	NA	8	0	0	0	1	0	0
AT1G61260	NA	8	0	0	0	1	0	0
AT1G78160	APUM7, PUM7	8	0	0	0	1	0	0
AT1G78340	ATGSTU22, GSTU22	8	0	0	0	1	0	0
AT1G80760	NIP6, NIP6;1, NLM7	8	0	0	0	1	0	0
AT2G27440	NA	8	0	0	0	1	0	0
AT2G30560	NA	8	1	0	0	1	0	0
AT3G02910	NA	8	0	0	0	1	0	0
AT3G15030	MEE35, TCP4	8	0	0	0	1	0	0
AT3G22810	NA	8	0	0	0	1	0	0
AT3G46080	NA	8	1	1	0	1	0	0
AT3G48580	XTH11	8	1	0	0	1	0	0
AT3G52370	FLA15	8	1	1	0	1	0	0
AT3G52440	NA	8	0	0	0	1	0	0
AT4G00750	NA	8	1	0	0	1	0	0
AT4G12410	NA	8	0	0	0	1	0	0
AT4G15150	NA	8	0	0	0	1	0	0
AT4G16380	NA	8	0	0	0	1	0	0
AT4G26890	MAPKKK16	8	1	0	0	1	0	0
AT5G06330	NA	8	0	0	0	1	0	0
AT5G10130	NA	8	1	0	0	1	0	0
AT5G14760	AO, FIN4	8	0	0	0	1	1	0
AT5G15160	BHLH134, BNQ2	8	0	0	0	1	0	0
AT5G26960	NA	8	0	0	0	1	0	0
AT5G45880	NA	8	0	0	0	1	0	0
AT5G52510	SCL8	8	1	1	0	1	0	0
AT5G55110	NA	8	1	0	0	1	0	0
AT1G03090	MCCA	9	1	1	0	1	1	1
AT1G03620	NA	9	0	1	0	1	1	0
AT1G08900	NA	9	1	0	0	1	0	0
AT1G10340	NA	9	0	0	0	0	1	1
AT1G11530	ATCXXS1, CXXS1	9	0	1	1	0	1	0
AT1G13480	NA	9	0	0	0	0	1	0
AT1G16110	WAKL6	9	0	0	1	0	1	1
AT1G18270	NA	9	1	0	1	0	1	0
AT1G25460	NA	9	0	0	0	1	0	0
AT1G25530	NA	9	0	0	0	1	0	0
AT1G30820	NA	9	1	1	0	1	1	0
AT1G35625	NA	9	0	1	0	0	0	0
AT1G36622	NA	9	0	0	0	0	1	0
AT1G49860	ATGSTF14, GSTF14	9	1	0	0	0	1	0
AT1G54890	NA	9	1	1	0	1	1	0
AT1G61420	NA	9	1	0	0	0	0	0
AT1G62580	NOGC1	9	1	0	0	0	0	0
AT1G68470	NA	9	0	1	0	0	0	0
AT1G80590	ATWRKY66, WRKY66	9	1	0	0	0	0	0
AT2G13360	AGT, AGT1, SGAT	9	1	0	1	1	1	1
AT2G14170	ALDH6B2	9	1	1	0	1	1	0
AT2G19810	AtOZF1, AtTZF2, OZF1, TZF2	9	0	0	0	0	1	1
AT2G25900	ATCTH, ATTZF1	9	0	0	0	1	1	1
AT2G28940	NA	9	0	0	0	1	0	0
AT2G30600	NA	9	0	0	0	1	1	0
AT2G39000	NA	9	0	0	0	1	0	0
AT2G41810	NA	9	1	1	1	1	1	0
AT2G43140	NA	9	0	1	0	0	0	0
AT2G44370	NA	9	0	1	1	0	1	0
AT2G47400	CP12, CP12-1	9	0	1	0	0	0	0
AT2G47550	NA	9	0	0	1	0	0	0
AT3G09780	ATCRR1, CCR1	9	0	0	0	1	0	0
AT3G19930	ATSTP4, STP4	9	0	0	0	0	1	0
AT3G20110	CYP705A20	9	1	1	0	1	1	1
AT3G20360	NA	9	1	1	0	1	0	0
AT3G23700	NA	9	1	0	0	1	0	0
AT3G27950	NA	9	0	0	0	0	1	0
AT3G29240	NA	9	0	1	0	0	0	0
AT3G45330	NA	9	0	0	0	0	1	0
AT3G46690	NA	9	0	0	0	0	1	1
AT3G50470	HR3, MLA10	9	1	1	0	0	1	0
AT3G54420	ATCHITIV, ATEP3, CHIV, EP3	9	0	1	0	0	0	0
AT4G04040	MEE51	9	0	1	0	1	1	0
AT4G26800	NA	9	0	0	0	1	0	0
AT4G28703	NA	9	0	1	0	1	1	1
AT4G36670	AtPLT6, AtPMT6, PLT6, PMT6	9	1	1	1	1	1	1
AT5G06740	NA	9	1	1	0	0	0	0
AT5G14910	NA	9	0	1	0	1	0	0
AT5G17960	NA	9	0	0	1	1	1	0
AT5G24110	ATWRKY30, WRKY30	9	1	0	0	0	0	0
AT5G24230	NA	9	0	0	0	0	1	0
AT5G24270	ATSOS3, CBL4, SOS3	9	0	1	0	0	1	0
AT5G24490	NA	9	1	1	1	1	1	1
AT5G25910	AtRLP52, RLP52	9	0	0	0	1	0	0
AT5G36930	NA	9	1	0	0	1	0	0
AT5G44582	NA	9	1	1	0	0	1	0
AT5G44585	NA	9	0	1	0	1	1	0
AT5G44900	NA	9	0	0	0	1	0	0
AT5G46040	NA	9	0	1	1	0	1	0
AT5G48620	NA	9	1	0	0	0	0	0
AT5G57655	NA	9	0	1	0	0	1	0
AT5G59240	NA	9	0	0	0	1	0	0
AT5G60270	NA	9	0	0	0	0	0	1
AT5G61440	ACHT5	9	0	1	1	1	1	1
AT1G02280	ATTOC33, PPI1, TOC33	10	0	0	0	1	0	0
AT1G03100	NA	10	0	0	0	1	0	0
AT1G03530	ATNAF1, NAF1	10	1	0	0	1	0	0
AT1G07650	NA	10	1	0	0	0	0	0
AT1G11420	ATDUF2, DUF2	10	0	0	0	1	0	0
AT1G22980	NA	10	0	0	0	1	0	0
AT1G29170	ATSCAR3, SCAR3, WAVE2	10	0	0	0	1	0	0
AT1G51380	NA	10	0	0	0	1	0	0
AT1G53200	NA	10	0	0	0	1	0	0
AT1G55040	NA	10	0	0	0	1	0	0
AT1G59990	EMB3108, RH22	10	1	0	0	1	0	0
AT1G60850	AAC42, ATRPAC42	10	0	0	0	1	0	0
AT1G79220	NA	10	1	0	0	1	0	0
AT2G03505	NA	10	1	1	0	1	0	0
AT2G03770	NA	10	0	0	0	1	0	0
AT2G24120	PDE319, SCA3	10	0	0	0	1	0	0
AT2G28000	CH-CPN60A, CPN60A, Cpn60alpha1, SLP	10	0	0	0	1	0	0
AT2G33680	NA	10	0	0	0	1	0	0
AT2G34450	NA	10	0	0	0	1	0	0
AT2G36340	NA	10	1	1	0	1	0	0
AT2G44020	NA	10	0	0	0	1	0	0
AT3G12860	NA	10	1	1	0	1	0	0
AT3G13230	NA	10	1	1	0	1	0	0
AT3G15357	NA	10	1	1	0	1	0	0
AT3G15590	NA	10	0	0	0	1	0	0
AT3G20540	POLGAMMA1, PolIB	10	1	0	0	1	0	0
AT3G23330	NA	10	0	0	0	1	0	0
AT3G49240	emb1796	10	0	0	0	1	0	0
AT3G49990	NA	10	0	0	0	1	0	0
AT3G57350	NA	10	1	0	0	1	0	0
AT3G63510	NA	10	0	0	0	1	0	0
AT4G11400	NA	10	0	0	0	1	0	0
AT4G15770	NA	10	1	1	0	1	0	0
AT4G19130	NA	10	0	0	0	1	0	0
AT4G25730	NA	10	1	0	0	1	0	0
AT4G33220	ATPME44, PME44	10	1	0	0	0	0	0
AT4G33470	ATHDA14, HDA14	10	0	0	0	1	0	0
AT5G01445	NA	10	1	0	0	1	0	0
AT5G05640	NA	10	0	1	0	1	0	0
AT5G09540	NA	10	0	0	0	1	0	0
AT5G14050	NA	10	0	0	0	1	0	0
AT5G27990	NA	10	0	1	0	0	0	0
AT5G38290	NA	10	0	1	0	1	0	0
AT5G44650	AtCEST, CEST, Y3IP1	10	0	0	0	1	0	0
AT5G46580	NA	10	0	0	0	1	0	0
AT5G50150	NA	10	0	0	0	1	0	0
AT5G56780	ATET2, ET2	10	0	1	0	0	0	0
AT5G60840	NA	10	0	1	0	0	0	0
AT5G62990	emb1692	10	0	0	0	1	0	0
AT1G03600	PSB27	11	1	1	0	0	0	0
AT1G06135	NA	11	0	0	0	1	0	0
AT1G25400	NA	11	1	0	0	0	0	0
AT1G49032	NA	11	1	0	0	0	0	0
AT1G72600	NA	11	1	0	0	0	0	0
AT1G80180	NA	11	0	0	0	1	0	0
AT2G01890	ATPAP8, PAP8	11	1	0	0	1	0	0
AT2G31945	NA	11	1	0	0	0	0	0
AT2G32150	NA	11	0	0	1	0	0	0
AT2G35270	GIK	11	0	0	0	1	0	0
AT2G46430	ATCNGC3, CNGC3, CNGC3.C	11	1	0	0	0	0	0
AT3G04720	HEL, PR-4, PR4	11	0	0	0	1	0	0
AT3G06433	NA	11	0	0	0	1	0	0
AT3G15210	ATERF-4, ATERF4, ERF4, RAP2.5	11	0	0	0	1	0	0
AT3G16690	AtSWEET16, SWEET16	11	0	1	0	0	0	0
AT3G25870	NA	11	1	0	0	1	0	0
AT3G60140	BGLU30, DIN2, SRG2	11	0	0	1	0	0	1
AT3G61060	AtPP2-A13, PP2-A13	11	0	1	0	1	1	0
AT4G31875	NA	11	1	0	0	0	0	0
AT4G34750	NA	11	1	0	0	0	0	0
AT4G35480	RHA3B	11	0	0	0	1	0	0
AT5G06570	NA	11	0	0	0	1	0	0
AT5G06860	ATPGIP1, PGIP1	11	1	1	0	1	0	0
AT5G24580	NA	11	0	1	0	0	0	0
AT5G26340	ATSTP13, MSS1, STP13	11	0	0	0	1	0	0
AT5G47550	NA	11	1	0	0	0	0	0
AT5G50200	ATNRT3.1, NRT3.1, WR3	11	0	1	1	0	1	1
AT5G60680	NA	11	0	0	0	1	0	0
AT1G02530	ABCB12, PGP12	12	0	0	0	1	0	0
AT1G04180	YUC9	12	1	0	0	1	0	0
AT1G04610	YUC3	12	1	0	0	1	0	0
AT1G06090	NA	12	1	0	0	1	0	0
AT1G08920	ESL1	12	1	0	0	1	0	0
AT1G09157	NA	12	0	0	0	1	0	0
AT1G27080	NRT1.6	12	0	0	0	1	0	0
AT1G27110	NA	12	0	0	0	1	0	0
AT1G33280	ANAC015, BRN1, NAC015	12	0	0	0	1	0	0
AT1G35140	EXL1, PHI-1	12	1	0	0	0	0	0
AT1G51260	LPAT3	12	1	1	0	1	0	0
AT1G53700	PK3AT, WAG1	12	1	0	0	1	0	0
AT1G54010	NA	12	1	0	0	1	0	0
AT1G54530	NA	12	1	0	0	1	0	0
AT1G64310	NA	12	0	1	0	1	0	0
AT1G64320	NA	12	0	1	0	1	0	0
AT1G67740	PSBY, YCF32	12	0	0	0	1	0	0
AT1G71770	PAB5	12	0	0	0	1	0	0
AT1G72520	ATLOX4, LOX4	12	1	0	0	1	0	0
AT1G76610	NA	12	0	0	0	1	0	0
AT1G79910	NA	12	1	0	0	1	0	0
AT1G80240	DGR1	12	1	1	1	1	0	0
AT2G14960	GH3.1	12	0	0	0	1	0	0
AT2G16060	AHB1, ARATH GLB1, ATGLB1, GLB1, HB1, NSHB1	12	1	0	0	1	0	0
AT2G18790	HY3, OOP1, PHYB	12	0	1	0	0	0	0
AT2G19880	NA	12	1	0	0	0	0	0
AT2G23400	NA	12	0	0	0	1	0	0
AT2G23410	ACPT, AtcPT3, CPT, cPT3	12	1	0	0	1	0	0
AT2G35770	scpl28	12	0	0	0	1	0	0
AT2G37330	ALS3	12	1	0	0	1	0	0
AT2G37530	NA	12	1	0	0	1	0	0
AT2G37540	NA	12	1	0	0	1	0	0
AT2G37700	NA	12	1	0	0	1	0	0
AT2G41290	SSL2	12	0	0	0	1	0	0
AT2G42170	NA	12	0	0	0	1	0	0
AT2G46710	ROPGAP3	12	0	0	0	1	0	0
AT3G03500	NA	12	1	0	0	1	0	0
AT3G03910	GDH3	12	0	0	0	1	0	0
AT3G05430	NA	12	0	0	0	1	0	0
AT3G05630	PDLZ2, PLDP2, PLDZETA2	12	1	1	0	1	0	0
AT3G05640	NA	12	1	0	0	1	0	0
AT3G06460	NA	12	1	0	0	1	0	0
AT3G11370	NA	12	0	0	0	1	0	0
AT3G11720	NA	12	0	0	0	1	0	0
AT3G16500	IAA26, PAP1	12	0	0	0	1	0	0
AT3G20160	NA	12	1	0	0	1	0	0
AT3G20460	NA	12	1	0	0	1	0	0
AT3G23410	ATFAO3, FAO3	12	1	0	0	0	0	0
AT3G26060	ATPRX Q, PRXQ	12	0	1	0	0	0	0
AT3G28390	ABCB18, PGP18	12	0	1	0	1	0	0
AT3G45970	ATEXLA1, ATEXPL1, ATHEXP BETA 2.1, EXLA1, EXPL1	12	0	0	0	1	0	0
AT3G48280	CYP71A25	12	1	0	0	1	0	0
AT3G49190	NA	12	1	0	0	1	0	0
AT3G55930	NA	12	0	0	0	1	0	0
AT3G57020	NA	12	1	0	0	0	0	0
AT3G60610	NA	12	0	0	0	1	0	0
AT3G62850	NA	12	0	0	0	1	0	0
AT4G00400	AtGPAT8, GPAT8	12	1	0	0	1	0	0
AT4G02130	GATL6, LGT10	12	0	0	0	1	0	0
AT4G04460	NA	12	1	0	0	1	0	0
AT4G10350	ANAC070, BRN2, NAC070	12	1	0	0	0	0	0
AT4G12980	NA	12	1	0	0	0	0	0
AT4G14940	AO1, ATAO1	12	1	0	0	1	0	0
AT4G19030	AT-NLM1, ATNLM1, NIP1;1, NLM1	12	1	0	0	1	0	0
AT4G19460	NA	12	1	0	0	1	0	0
AT4G23070	ATRBL7, RBL7	12	0	0	0	1	0	0
AT4G26140	BGAL12	12	0	1	0	1	0	0
AT4G26440	ATWRKY34, MSP3, WRKY34	12	0	0	0	1	0	0
AT4G27260	GH3.5, WES1	12	0	0	0	1	0	0
AT4G31910	BAT1, PIZ	12	0	0	0	1	0	0
AT4G32440	NA	12	0	0	0	1	0	0
AT5G04970	NA	12	0	0	0	1	0	0
AT5G12940	NA	12	0	0	0	1	0	0
AT5G15940	NA	12	1	0	0	1	0	0
AT5G16230	NA	12	1	0	0	1	0	0
AT5G23210	SCPL34	12	0	0	0	1	0	0
AT5G24070	NA	12	1	0	0	1	0	0
AT5G24280	GMI1	12	1	0	0	1	0	0
AT5G39930	CLPS5	12	0	0	0	1	0	0
AT5G50950	FUM2	12	0	0	0	1	0	0
AT5G57685	ATGDU3, GDU3, LSB1	12	1	0	0	1	0	0
AT5G57800	CER3, FLP1, WAX2, YRE	12	0	0	0	1	0	0
AT5G58784	NA	12	1	0	0	1	0	0
AT5G60530	NA	12	0	0	0	1	0	0
AT5G64870	NA	12	0	0	0	1	0	0
AT5G66280	GMD1	12	1	0	0	1	0	0
AT1G04870	ATPRMT10, PRMT10	13	1	0	0	0	0	0
AT1G05200	ATGLR3.4, GLR3.4, GLUR3	13	0	1	0	1	0	0
AT1G07070	NA	13	1	1	0	0	0	0
AT1G07300	NA	13	1	0	0	0	0	0
AT1G09190	NA	13	0	1	0	0	0	0
AT1G09750	NA	13	0	0	0	1	0	0
AT1G13820	NA	13	1	0	0	0	0	0
AT1G16280	AtRH36, RH36, SWA3	13	1	0	0	0	0	0
AT1G22570	NA	13	0	0	0	1	0	0
AT1G28010	ABCB14, ATABCB14, MDR12, PGP14	13	0	0	0	1	0	0
AT1G32380	PRS2	13	0	0	0	0	0	1
AT1G48300	DGAT3	13	0	0	1	1	1	1
AT1G49820	ATMTK, MTK, MTK1	13	0	0	0	0	0	1
AT1G63780	IMP4	13	1	0	0	0	0	0
AT1G65370	NA	13	0	0	0	1	0	0
AT1G65620	AS2	13	0	0	0	1	0	0
AT1G71120	GLIP6	13	1	0	0	0	0	0
AT1G73120	NA	13	0	0	0	1	0	0
AT1G78710	TBL42	13	0	0	0	1	0	0
AT2G02750	NA	13	1	0	0	0	0	0
AT2G18850	NA	13	0	0	0	1	0	0
AT2G19590	ACO1, ATACO1	13	0	0	0	1	0	0
AT2G23060	NA	13	0	0	0	1	0	0
AT2G23100	NA	13	1	0	0	0	0	0
AT2G25060	AtENODL14, ENODL14	13	1	0	0	0	0	0
AT2G28790	NA	13	0	1	0	0	0	0
AT2G30660	NA	13	1	0	0	1	1	0
AT2G31345	NA	13	0	0	0	1	0	0
AT2G34080	NA	13	1	0	0	1	0	0
AT2G37710	RLK	13	0	0	0	1	0	0
AT3G03090	AtVGT1, VGT1	13	0	1	0	0	0	0
AT3G06890	NA	13	0	0	0	1	0	0
AT3G15130	NA	13	1	0	0	0	0	0
AT3G16490	IQD26	13	1	0	0	0	0	0
AT3G17712	NA	13	0	1	0	0	0	0
AT3G18930	NA	13	0	0	0	1	0	0
AT3G19440	NA	13	1	1	0	1	0	0
AT3G19508	NA	13	1	0	0	0	0	0
AT3G27880	NA	13	0	0	0	1	0	0
AT3G48250	BIR6	13	0	1	0	1	0	0
AT3G50740	UGT72E1	13	0	0	0	1	0	0
AT3G51600	LTP5	13	1	0	0	0	0	0
AT3G56360	NA	13	0	0	0	1	1	1
AT3G56990	EDA7	13	1	0	0	0	0	0
AT3G58060	NA	13	0	0	0	1	0	0
AT3G59440	NA	13	0	0	0	1	0	0
AT4G01995	NA	13	1	0	0	0	0	0
AT4G02330	AtPME41, ATPMEPCRB, PME41	13	1	1	1	1	1	1
AT4G10420	NA	13	1	0	0	0	0	0
AT4G14050	NA	13	1	0	0	1	0	0
AT4G16765	NA	13	1	0	0	1	0	0
AT4G25640	ATDTX35, DTX35, FFT	13	0	0	0	0	1	1
AT4G36950	MAPKKK21	13	0	0	0	1	0	0
AT4G37170	NA	13	1	0	0	0	0	0
AT5G01110	NA	13	0	0	0	1	0	0
AT5G01900	ATWRKY62, WRKY62	13	0	0	0	0	1	0
AT5G05240	NA	13	0	0	0	0	0	1
AT5G14160	NA	13	0	0	0	1	0	0
AT5G14920	NA	13	0	0	0	1	0	1
AT5G18170	GDH1	13	0	0	1	1	1	1
AT5G26820	ATIREG3, IREG3, IREG3, MAR1, RTS3	13	0	0	0	0	0	1
AT5G38200	NA	13	1	1	0	1	1	1
AT5G38780	NA	13	0	1	0	0	0	0
AT5G39680	EMB2744	13	1	0	0	0	0	0
AT5G55920	OLI2	13	1	0	0	1	0	0
AT5G57590	BIO1	13	1	0	0	0	0	0
AT5G58670	ATPLC, ATPLC1, PLC1, PLC1	13	1	0	0	1	0	0
AT5G62165	AGL42, FYF	13	0	0	0	1	0	0
AT5G67160	EPS1	13	0	0	0	1	0	0
AT1G04710	KAT1, PKT4	14	0	0	0	1	0	0
AT1G04945	NA	14	1	0	0	1	0	0
AT1G06710	NA	14	1	0	0	0	0	0
AT1G11130	SCM, SRF9, SUB	14	0	0	0	1	0	0
AT1G15440	ATPWP2, PWP2	14	1	0	0	0	0	0
AT1G16480	NA	14	1	0	0	0	0	0
AT1G18485	NA	14	0	1	0	0	0	0
AT1G21650	SECA2	14	1	0	0	1	0	0
AT1G24290	NA	14	1	0	0	0	0	0
AT1G26730	NA	14	0	0	0	1	0	0
AT1G29940	NRPA2	14	0	0	0	1	0	0
AT1G30290	NA	14	1	0	0	0	0	0
AT1G48920	ATNUC-L1, NUC-L1, PARL1	14	1	0	0	1	0	0
AT1G60770	NA	14	1	0	0	1	0	0
AT1G61390	NA	14	0	1	0	0	0	0
AT1G63810	NA	14	0	0	0	1	0	0
AT1G72440	EDA25, SWA2	14	1	0	0	1	0	0
AT1G77550	NA	14	1	0	0	1	0	0
AT1G79490	EMB2217	14	1	0	0	1	0	0
AT2G05120	NA	14	0	0	0	1	0	0
AT2G13600	SLO2	14	0	0	0	1	0	0
AT2G17140	NA	14	1	0	0	0	0	0
AT2G34357	NA	14	1	0	0	1	0	0
AT2G36980	NA	14	0	0	0	1	0	0
AT2G47300	POP1	14	0	0	0	1	0	0
AT3G06530	NA	14	1	0	0	0	0	0
AT3G11964	NA	14	1	0	0	1	0	0
AT3G16260	TRZ4	14	1	0	0	1	0	0
AT3G18730	BRU1, MGO3, TSK	14	0	0	0	1	0	0
AT3G21540	NA	14	1	0	0	1	0	0
AT3G49410	NA	14	1	0	0	1	0	0
AT3G49725	NA	14	1	0	0	0	0	0
AT3G52140	FMT, NOXY38	14	0	0	0	1	0	0
AT3G57660	NRPA1	14	1	0	0	0	0	0
AT3G57940	NA	14	1	0	0	1	0	0
AT3G63370	OTP86	14	0	0	0	1	0	0
AT3G66652	NA	14	0	0	0	1	0	0
AT4G00930	CIP4.1	14	0	0	0	1	0	0
AT4G04670	NA	14	1	0	0	1	0	0
AT4G04940	NA	14	1	0	0	1	0	0
AT4G09730	RH39	14	0	0	0	1	0	0
AT4G12750	NA	14	1	0	0	1	0	0
AT4G13650	NA	14	1	0	0	0	0	0
AT4G15730	NA	14	1	0	0	1	0	0
AT4G17610	NA	14	0	0	0	1	0	0
AT4G20940	GHR1	14	0	0	0	1	0	0
AT4G26600	NA	14	1	0	0	1	0	0
AT4G27010	EMB2788	14	0	0	0	1	0	0
AT4G30150	NA	14	1	0	0	1	0	0
AT5G04895	ABO6	14	1	0	0	1	0	0
AT5G05560	EMB2771	14	0	0	0	1	0	0
AT5G14580	NA	14	1	0	0	1	0	0
AT5G15810	NA	14	0	0	0	1	0	0
AT5G20320	ATDCL4, DCL4	14	0	0	0	1	0	0
AT5G39710	EMB2745	14	1	0	0	0	0	0
AT5G40480	EMB3012	14	0	0	0	1	0	0
AT5G45140	NRPC2	14	1	0	0	1	0	0
AT5G56530	NA	14	1	0	0	1	0	0
AT5G63540	ATRMI1, BLAP75, RMI1	14	0	0	0	1	0	0
AT5G63700	NA	14	1	0	0	1	0	0
AT5G64420	NA	14	1	0	0	1	0	0
ATCG01020	RPL32	14	0	0	0	1	0	0
AT1G04445	NA	15	0	0	0	1	0	0
AT1G05280	NA	15	1	0	0	1	0	0
AT1G05530	UGT2, UGT75B2	15	0	0	0	1	0	0
AT1G06350	ADS4, AtADS4	15	1	0	0	1	1	0
AT1G07280	NA	15	0	0	0	1	1	0
AT1G07290	GONST2	15	1	1	0	1	0	0
AT1G19115	NA	15	0	0	0	1	0	0
AT1G22290	NA	15	0	1	0	0	0	0
AT1G32860	NA	15	1	0	0	1	0	0
AT1G48070	NA	15	1	0	0	1	0	0
AT1G50720	NA	15	1	0	0	1	0	0
AT1G52070	NA	15	1	0	0	1	0	0
AT1G63020	NRPD1, NRPD1A, POL IVA, SDE4, SMD2	15	0	0	0	1	0	0
AT1G64930	CYP89A7	15	1	1	0	1	1	0
AT1G68825	DVL5, RTFL15	15	1	0	0	1	0	0
AT1G71110	NA	15	0	1	0	1	0	0
AT1G74110	CYP78A10	15	0	0	0	0	1	0
AT1G74330	NA	15	1	0	0	1	0	0
AT1G77200	NA	15	0	0	0	1	0	0
AT1G77760	GNR1, NIA1, NR1	15	1	1	0	1	1	1
AT1G77920	TGA7	15	1	0	0	1	1	0
AT2G06850	EXGT-A1, EXT, XTH4	15	1	0	0	1	0	0
AT2G15500	NA	15	0	0	0	1	0	0
AT2G15790	CYP40, SQN	15	1	0	0	0	0	0
AT2G21590	APL4	15	0	1	0	1	1	0
AT2G23630	sks16	15	1	0	0	1	0	0
AT2G32430	NA	15	1	1	0	0	0	0
AT2G32560	NA	15	1	0	0	1	1	0
AT2G32930	ZFN2	15	1	0	0	1	1	0
AT2G34390	NIP2;1, NLM4	15	0	1	0	0	0	0
AT2G41380	NA	15	1	1	0	1	1	1
AT3G02110	scpl25	15	1	0	0	1	1	0
AT3G02610	NA	15	0	0	0	1	0	0
AT3G07410	AtRABA5b, RABA5b	15	0	0	0	1	0	0
AT3G09250	NA	15	1	0	0	0	0	0
AT3G11600	NA	15	0	0	0	1	0	0
AT3G14070	ATCCX3, CAX9, CCX3	15	0	0	0	1	0	0
AT3G17920	NA	15	0	1	0	0	0	0
AT3G18290	BTS	15	0	0	0	1	1	0
AT3G18950	NA	15	1	0	0	1	0	0
AT3G25730	EDF3	15	0	0	0	1	0	0
AT3G28857	PRE5	15	0	0	0	1	0	0
AT3G46970	ATPHS2, PHS2	15	0	0	0	1	0	0
AT3G49220	NA	15	0	0	0	1	0	0
AT4G00760	APRR8, PRR8	15	0	0	0	1	0	0
AT4G12910	scpl20	15	1	0	0	1	0	0
AT4G15393	CYP702A5	15	0	0	0	1	0	0
AT4G16250	PHYD	15	0	1	0	1	0	0
AT4G26560	CBL7	15	0	0	0	1	0	0
AT4G27435	NA	15	0	0	0	1	0	0
AT4G29740	ATCKX4, CKX4	15	1	0	0	1	1	0
AT4G34480	NA	15	0	0	0	1	0	0
AT4G36350	ATPAP25, PAP25	15	0	0	0	1	0	0
AT4G37160	sks15	15	1	0	0	1	0	0
AT5G07540	ATGRP-6, ATGRP16, GRP16	15	0	0	0	0	1	0
AT5G08030	AtGDPD6, GDPD6	15	0	0	0	1	0	0
AT5G10520	RBK1	15	0	0	0	1	0	0
AT5G15480	NA	15	1	1	0	1	0	0
AT5G15490	UGD3	15	1	0	0	1	0	0
AT5G16240	NA	15	1	0	0	1	0	0
AT5G18220	NA	15	0	1	0	0	0	0
AT5G43890	SUPER1, YUC5	15	1	1	0	1	0	0
AT5G44670	GALS2	15	1	0	0	1	0	0
AT5G45810	CIPK19, SnRK3.5	15	1	0	0	1	0	0
AT5G48300	ADG1, APS1	15	0	0	0	1	0	0
AT5G49665	NA	15	0	0	0	1	0	0
AT5G51470	NA	15	1	1	0	1	0	0
AT5G52882	NA	15	0	1	0	0	0	0
AT5G53500	NA	15	0	1	0	1	0	0
AT5G54510	DFL1, GH3.6	15	0	0	0	1	0	0
AT5G64401	NA	15	0	0	0	1	0	0
AT5G66690	UGT72E2	15	0	0	0	1	0	0
AT1G05540	NA	16	1	0	0	0	0	0
AT1G26520	NA	16	0	1	0	0	0	0
AT1G31835	NA	16	0	1	0	0	0	0
AT1G32415	NA	16	0	0	0	1	0	0
AT1G33200	NA	16	0	0	0	1	0	0
AT1G74100	ATSOT16, ATST5A, CORI-7, SOT16	16	1	0	0	0	0	0
AT3G01570	NA	16	0	1	0	0	0	0
AT3G26770	NA	16	1	0	0	0	0	0
AT3G54780	NA	16	1	0	0	0	0	0
AT3G60470	NA	16	0	1	0	0	0	0
AT4G02750	NA	16	0	0	0	1	0	0
AT4G14390	NA	16	0	1	0	0	0	0
AT4G16820	PLA-I{beta]2	16	0	0	0	1	0	0
AT4G29560	NA	16	0	1	0	0	0	0
AT4G31500	ATR4, CYP83B1, RED1, RNT1, SUR2	16	1	1	0	0	0	0
AT4G38150	NA	16	1	1	0	1	0	0
AT5G57220	CYP81F2	16	1	0	0	0	0	0
AT1G05560	UGT1, UGT75B1	17	1	1	0	1	0	0
AT1G10160	NA	17	1	1	0	1	1	0
AT1G12780	ATUGE1, UGE1	17	0	0	0	1	0	0
AT1G17180	ATGSTU25, GSTU25	17	1	0	0	1	0	0
AT1G22880	ATCEL5, ATGH9B4, CEL5	17	1	1	0	1	0	0
AT1G28130	GH3.17	17	0	1	0	0	0	0
AT1G35780	NA	17	0	0	0	1	0	0
AT1G44318	hemb2	17	1	0	0	1	0	0
AT1G50060	NA	17	1	0	0	1	1	0
AT1G62570	FMO GS-OX4	17	0	0	0	1	0	0
AT1G63120	ATRBL2, RBL2	17	1	0	0	1	0	0
AT1G72790	NA	17	0	0	0	1	0	0
AT1G74010	NA	17	0	0	0	1	0	0
AT1G74420	ATFUT3, FUT3	17	0	0	0	1	0	0
AT1G75370	NA	17	0	1	0	1	0	0
AT1G75960	NA	17	1	1	0	1	0	0
AT1G77000	ATSKP2;2, SKP2B	17	0	0	0	1	0	0
AT1G79640	NA	17	0	0	0	1	0	0
AT1G80120	NA	17	1	0	0	1	0	0
AT2G21630	NA	17	0	0	0	0	1	0
AT2G22680	WAVH1	17	0	0	0	1	0	0
AT2G30550	NA	17	0	0	0	1	0	0
AT2G32340	NA	17	0	0	0	1	0	0
AT2G45400	BEN1	17	0	0	0	1	0	0
AT3G04330	NA	17	0	0	0	1	0	0
AT3G11325	NA	17	0	0	0	1	0	0
AT3G18230	NA	17	0	0	0	1	0	0
AT3G19430	NA	17	1	0	0	1	1	0
AT3G45010	scpl48	17	1	0	0	1	0	0
AT3G48240	NA	17	1	0	0	1	0	0
AT3G48340	CEP2	17	1	0	0	1	0	0
AT3G55430	NA	17	0	0	0	1	0	0
AT3G56170	CAN, CAN1	17	0	0	0	1	0	0
AT3G60130	BGLU16	17	0	0	0	1	0	0
AT4G00360	ATT1, CYP86A2	17	1	0	0	1	0	0
AT4G01870	NA	17	0	0	0	1	0	0
AT4G10500	NA	17	1	0	0	1	1	0
AT4G15280	UGT71B5	17	0	0	0	1	0	0
AT4G17830	NA	17	0	0	0	1	0	0
AT4G23920	ATUGE2, UGE2	17	1	0	0	1	0	0
AT4G27400	NA	17	1	0	0	1	0	0
AT4G30540	NA	17	0	0	0	1	0	0
AT4G34135	UGT73B2	17	1	1	0	1	0	0
AT5G06320	NHL3	17	0	0	0	1	0	0
AT5G14730	NA	17	0	0	0	1	0	0
AT5G16360	NA	17	0	0	0	1	0	0
AT5G35735	NA	17	1	0	0	1	0	0
AT5G48180	AtNSP5, NSP5	17	0	0	0	1	0	0
AT5G52050	NA	17	0	0	0	1	0	0
AT5G52410	NA	17	0	1	0	1	0	0
AT5G54370	NA	17	1	0	0	1	0	0
AT5G56980	NA	17	0	0	0	1	0	0
AT5G59820	AtZAT12, RHL41, ZAT12	17	0	0	0	1	0	0
AT5G61820	NA	17	1	1	0	1	0	0
AT5G64240	AtMC3, AtMCP1a, MC3, MCP1a	17	1	1	0	1	1	0
AT5G64260	EXL2	17	0	0	0	1	0	0
AT1G04360	NA	18	0	0	0	1	0	0
AT1G04400	AT-PHH1, ATCRY2, CRY2, FHA, PHH1	18	0	0	0	0	0	1
AT1G05570	ATGSL06, ATGSL6, CALS1, GSL06, GSL6	18	1	0	0	1	0	0
AT1G13540	NA	18	0	0	0	1	1	0
AT1G15890	NA	18	0	0	0	1	0	0
AT1G30610	EMB2279, EMB88	18	0	0	0	1	0	0
AT1G30755	NA	18	0	0	0	0	0	1
AT1G32540	LOL1	18	0	0	1	0	1	1
AT1G45230	NA	18	0	0	0	1	0	0
AT1G60000	NA	18	0	0	0	1	1	0
AT1G62770	NA	18	1	1	0	1	1	0
AT1G67400	NA	18	1	0	0	1	0	0
AT1G68590	PSRP3/1	18	0	0	0	1	0	0
AT1G72820	NA	18	0	0	0	1	1	0
AT1G80650	RTL1	18	0	0	0	0	1	0
AT2G05160	NA	18	0	0	1	1	1	1
AT2G06520	PSBX	18	0	1	0	0	0	0
AT2G19970	NA	18	0	0	1	0	1	0
AT2G24580	NA	18	0	0	0	1	0	0
AT2G28080	NA	18	0	0	0	1	0	0
AT2G41090	NA	18	1	1	0	1	0	0
AT2G43890	NA	18	0	0	0	0	0	1
AT2G47450	CAO, CPSRP43	18	0	0	0	0	1	0
AT3G09210	PTAC13	18	0	1	0	0	0	0
AT3G13450	DIN4	18	1	1	0	1	1	0
AT3G26220	CYP71B3	18	1	0	0	0	0	0
AT3G26710	CCB1	18	1	0	0	1	0	0
AT3G42806	NA	18	1	1	0	1	0	0
AT3G47340	ASN1, AT-ASN1, DIN6	18	1	1	1	0	1	0
AT3G48390	NA	18	1	0	0	1	0	0
AT4G03480	NA	18	1	0	0	1	1	0
AT4G10170	NA	18	0	0	0	1	0	0
AT4G13500	NA	18	0	0	0	1	0	0
AT4G15233	ABCG42	18	0	0	0	1	0	0
AT4G19985	NA	18	0	0	0	1	0	0
AT4G20362	NA	18	1	1	0	1	0	0
AT4G21120	AAT1, CAT1	18	0	0	0	0	0	1
AT4G24480	NA	18	0	1	0	0	0	0
AT4G26050	PIRL8	18	1	1	1	1	1	0
AT4G32810	ATCCD8, CCD8, MAX4	18	1	1	0	0	0	0
AT4G37540	LBD39	18	0	0	0	1	1	1
AT5G14320	EMB3137	18	0	0	0	1	0	0
AT5G41080	AtGDPD2, GDPD2	18	0	0	0	0	1	0
AT5G42290	NA	18	0	1	0	1	0	0
AT5G44590	NA	18	0	0	0	1	1	0
AT5G46330	FLS2	18	1	0	0	0	0	0
AT5G46650	NA	18	0	0	0	1	0	0
AT5G47250	NA	18	1	0	0	1	0	0
AT5G49360	ATBXL1, BXL1	18	0	0	0	1	1	1
AT5G51490	NA	18	0	0	0	1	0	0
AT5G51970	NA	18	0	0	0	1	0	0
AT5G53550	ATYSL3, YSL3	18	0	0	0	0	0	1
AT5G63020	NA	18	0	0	0	0	1	0
AT1G02420	NA	19	0	0	0	1	0	0
AT1G05950	NA	19	1	0	0	1	0	0
AT1G14840	ATMAP70-4, MAP70-4	19	1	0	0	1	0	0
AT1G21530	NA	19	1	1	0	0	1	0
AT1G29530	NA	19	1	0	0	1	0	0
AT1G29740	NA	19	1	1	0	0	1	0
AT1G33060	ANAC014, NAC014	19	0	0	0	1	0	0
AT1G33790	NA	19	1	1	0	1	0	0
AT1G48350	EMB3105	19	1	1	0	1	0	0
AT1G52100	NA	19	0	0	0	1	1	1
AT1G58410	NA	19	0	0	0	1	0	0
AT1G61430	NA	19	1	0	0	1	0	0
AT1G62750	ATSCO1, ATSCO1/CPEF-G, SCO1	19	1	0	0	1	0	0
AT1G62810	CuAO1	19	0	0	0	1	0	0
AT1G64970	G-TMT, TMT1, VTE4	19	0	0	0	1	0	0
AT1G65120	NA	19	0	0	0	1	0	0
AT1G66250	NA	19	0	0	0	1	0	0
AT1G66930	NA	19	0	0	0	0	1	0
AT1G68020	ATTPS6, TPS6	19	0	0	0	1	1	0
AT1G72920	NA	19	0	0	0	1	0	0
AT1G76405	NA	19	0	0	0	1	0	0
AT1G77490	TAPX	19	0	0	0	1	0	0
AT1G78860	NA	19	1	0	0	0	0	0
AT1G78955	CAMS1	19	1	0	0	0	0	0
AT2G03240	NA	19	1	1	0	1	0	0
AT2G17525	NA	19	0	0	0	1	0	0
AT2G17820	AHK1, ATHK1, HK1	19	0	0	0	1	0	0
AT2G28950	ATEXP6, ATEXPA6, ATHEXP ALPHA 1.8, EXPA6	19	0	0	0	1	0	0
AT2G34750	NA	19	0	0	0	1	0	0
AT2G37450	UMAMIT13	19	1	0	0	1	1	0
AT2G37660	NA	19	1	1	0	1	0	0
AT2G39930	ATISA1, ISA1	19	0	0	0	1	0	0
AT2G40960	NA	19	0	0	0	1	0	0
AT2G46450	ATCNGC12, CNGC12	19	0	0	0	1	0	0
AT2G46535	NA	19	1	0	0	0	0	0
AT3G04260	PDE324, PTAC3	19	1	0	0	1	0	0
AT3G08740	NA	19	0	0	0	1	0	0
AT3G14150	HAOX2	19	0	0	0	1	0	0
AT3G16890	PPR40	19	0	0	0	1	0	0
AT3G28650	NA	19	0	0	0	1	0	0
AT3G28930	AIG2	19	1	0	0	0	0	0
AT3G29185	NA	19	1	0	0	1	0	0
AT3G29776	NA	19	0	0	0	1	0	0
AT3G43920	ATDCL3, DCL3	19	0	0	0	1	0	0
AT3G44890	RPL9	19	1	1	0	1	0	0
AT3G53460	CP29	19	1	1	0	1	0	0
AT3G54260	TBL36	19	1	1	0	1	1	0
AT3G58940	NA	19	0	0	0	1	0	0
AT3G62030	CYP20-3, ROC4	19	0	0	0	1	0	0
AT4G14590	emb2739	19	0	0	0	1	0	0
AT4G21410	CRK29	19	0	0	0	1	0	0
AT4G21680	NRT1.8	19	1	1	0	1	1	0
AT4G21880	NA	19	1	0	0	0	0	0
AT4G22760	NA	19	1	0	0	1	0	0
AT4G32970	NA	19	1	0	0	0	0	0
AT4G37920	NA	19	0	0	0	1	0	0
AT4G38160	pde191	19	1	1	0	1	0	0
AT4G39550	NA	19	1	0	0	1	0	0
AT5G02140	NA	19	0	1	0	0	0	0
AT5G08650	NA	19	0	0	0	1	0	0
AT5G14210	NA	19	1	0	0	1	0	0
AT5G14520	NA	19	1	0	0	1	0	0
AT5G20980	ATMS3, MS3	19	0	0	0	1	0	0
AT5G25380	CYCA2;1	19	0	0	0	1	0	0
AT5G35790	G6PD1	19	0	1	0	1	0	0
AT5G39550	ORTH1, VIM3	19	0	0	0	1	0	0
AT5G39850	NA	19	0	0	0	1	0	0
AT5G41300	NA	19	0	1	0	0	0	0
AT5G42240	scpl42	19	0	0	0	1	0	0
AT5G43730	NA	19	0	0	0	1	0	0
AT5G49410	NA	19	0	1	0	1	0	0
AT5G50280	EMB1006	19	0	0	0	1	0	0
AT5G54580	NA	19	0	0	0	1	0	0
AT5G56960	NA	19	1	0	0	0	0	0
AT5G63810	AtBGAL10, BGAL10	19	1	0	0	1	0	0
AT5G66500	NA	19	0	0	0	1	0	0
AT1G02450	NIMIN-1, NIMIN1	20	0	0	0	1	0	0
AT1G06080	ADS1, AtADS1	20	1	0	0	1	0	0
AT1G06330	NA	20	1	0	0	1	0	0
AT1G16905	NA	20	0	0	0	1	0	0
AT1G29680	NA	20	0	0	0	1	0	0
AT1G52050	NA	20	0	0	0	1	0	0
AT1G52060	NA	20	1	0	0	1	0	0
AT1G54020	NA	20	0	0	0	1	0	0
AT2G31380	BBX25, STH	20	0	0	0	1	0	0
AT2G43600	NA	20	1	0	0	0	0	0
AT3G07390	AIR12	20	0	0	0	1	0	0
AT3G18715	IDL4	20	0	0	0	1	0	0
AT3G19680	NA	20	0	0	0	1	0	0
AT3G56060	NA	20	0	0	0	1	0	0
AT4G01700	NA	20	0	0	0	1	0	0
AT4G04700	CPK27	20	0	0	0	1	0	0
AT4G15530	PPDK	20	1	0	0	0	0	0
AT4G17490	ATERF6, ERF-6-6, ERF6	20	1	0	0	1	0	0
AT4G17500	ATERF-1, ERF-1	20	0	0	0	1	0	0
AT4G28270	ATRMA2, RMA2	20	0	0	0	1	0	0
AT4G35180	LHT7	20	0	0	0	1	0	0
AT4G37320	CYP81D5	20	1	0	0	1	0	0
AT5G05730	AMT1, ASA1, JDL1, TRP5, WEI2	20	0	0	0	1	0	0
AT5G50300	ATAZG2, AZG2	20	0	0	0	1	0	0
AT1G02640	ATBXL2, BXL2	21	0	1	0	0	0	0
AT1G06320	NA	21	1	0	0	0	0	0
AT1G11160	NA	21	0	1	0	0	0	0
AT1G14250	NA	21	0	1	0	0	0	0
AT1G27060	NA	21	1	0	0	0	0	0
AT1G30100	ATNCED5, NCED5	21	1	1	0	1	0	0
AT1G53705	NA	21	1	0	0	0	0	0
AT1G61667	NA	21	0	0	0	1	0	0
AT1G69200	FLN2	21	1	0	0	0	0	0
AT1G76965	NA	21	0	0	0	1	0	0
AT1G78370	ATGSTU20, GSTU20	21	1	0	0	0	0	0
AT2G16500	ADC1, ARGDC, ARGDC1, SPE1	21	1	0	0	0	0	0
AT2G28200	NA	21	1	0	0	1	0	0
AT2G28350	ARF10	21	0	0	0	1	0	0
AT2G30220	NA	21	1	0	0	1	0	0
AT2G40470	ASL11, LBD15	21	1	0	0	1	0	0
AT2G41280	ATM10, M10	21	0	0	0	1	0	0
AT2G43880	NA	21	1	0	0	0	0	0
AT3G02410	ICME-LIKE2	21	0	1	0	1	0	0
AT3G04140	NA	21	0	1	0	0	0	0
AT3G09270	ATGSTU8, GSTU8	21	1	0	0	0	0	0
AT3G21890	BBX31	21	1	0	0	1	0	0
AT3G23870	NA	21	1	0	0	1	0	0
AT3G25790	NA	21	1	1	0	1	0	0
AT3G45230	NA	21	1	0	0	1	0	0
AT3G54800	NA	21	0	0	0	1	0	0
AT4G02160	NA	21	1	0	0	1	0	0
AT4G11100	NA	21	1	0	0	0	0	0
AT4G14368	NA	21	0	0	0	1	0	0
AT4G22470	NA	21	1	0	0	1	0	0
AT4G33950	ATOST1, OST1, P44, SNRK2-6, SNRK2.6, SRK2E	21	1	1	0	1	0	0
AT4G37420	NA	21	1	0	0	0	0	0
AT4G38420	sks9	21	1	0	0	1	0	0
AT5G08780	NA	21	1	0	0	0	0	0
AT5G13870	EXGT-A4, XTH5	21	0	0	0	1	0	0
AT5G15410	ATCNGC2, CNGC2, DND1	21	1	0	0	0	0	0
AT5G23530	AtCXE18, CXE18	21	1	0	0	1	0	0
AT5G24100	NA	21	1	0	0	0	0	0
AT5G38100	NA	21	1	0	0	1	0	0
AT5G43740	NA	21	0	1	0	0	0	0
AT5G49190	ATSUS2, SSA, SUS2	21	1	0	0	0	0	0
AT5G57010	NA	21	0	0	0	1	0	0
AT5G64330	JK218, NPH3, RPT3	21	1	0	0	0	0	0
AT5G66840	NA	21	1	0	0	0	0	0
ATCG00770	RPS8	21	1	0	0	1	0	0
ATCG00780	RPL14	21	1	0	0	1	0	0
ATCG01010	NDHF	21	0	0	0	1	0	0
AT1G01180	NA	22	0	0	0	1	0	0
AT1G02580	EMB173, FIS1, MEA, SDG5	22	0	1	0	0	0	0
AT1G06650	NA	22	1	1	0	0	0	0
AT1G08310	NA	22	0	0	0	1	0	0
AT1G10460	GLP7	22	0	0	0	1	0	0
AT1G10480	ZFP5	22	1	0	0	1	0	0
AT1G12610	DDF1	22	1	0	0	1	0	0
AT1G15180	NA	22	0	0	0	0	0	1
AT1G15670	NA	22	0	0	0	1	0	0
AT1G18835	MIF3	22	0	0	0	1	0	0
AT1G20630	CAT1	22	0	1	0	0	0	1
AT1G21550	NA	22	0	0	0	0	0	1
AT1G22330	NA	22	1	0	0	0	0	0
AT1G23210	AtGH9B6, GH9B6	22	0	0	0	1	0	0
AT1G26820	RNS3	22	1	0	0	1	0	0
AT1G28470	ANAC010, NAC010, SND3	22	1	0	0	1	0	0
AT1G32470	NA	22	0	0	0	1	0	0
AT1G37130	ATNR2, B29, CHL3, NIA2, NIA2-1, NR, NR2	22	1	1	0	1	0	0
AT1G55240	NA	22	1	0	0	1	0	0
AT1G60140	ATTPS10, TPS10, TPS10	22	0	0	0	0	0	1
AT1G66480	NA	22	0	0	0	1	0	0
AT1G70850	MLP34	22	0	0	0	0	0	1
AT1G74020	SS2	22	1	0	0	1	0	0
AT1G74360	NA	22	0	1	0	0	0	0
AT2G01008	NA	22	0	0	0	0	0	1
AT2G01300	NA	22	1	0	0	1	0	0
AT2G05710	ACO3	22	0	0	0	0	0	1
AT2G07696	NA	22	0	1	0	0	0	0
AT2G18980	NA	22	1	0	0	0	0	0
AT2G20970	NA	22	0	0	0	1	0	0
AT2G27930	NA	22	1	0	0	1	0	0
AT2G38060	PHT4;2	22	1	1	0	1	0	0
AT2G38480	NA	22	1	0	0	0	0	0
AT2G39040	NA	22	1	0	0	1	0	0
AT2G42890	AML2, ML2	22	0	0	0	1	0	0
AT2G43690	NA	22	0	0	0	1	0	0
AT3G01490	NA	22	0	0	0	1	0	0
AT3G04060	anac046, NAC046	22	0	0	0	1	0	0
AT3G13677	NA	22	0	1	0	0	0	0
AT3G14170	NA	22	0	0	0	1	0	0
AT3G14770	AtSWEET2, SWEET2	22	1	0	0	1	0	0
AT3G15540	IAA19, MSG2	22	0	0	0	1	0	0
AT3G16220	NA	22	0	0	0	1	0	0
AT3G19580	AZF2, ZF2	22	0	0	0	1	0	0
AT3G22740	HMT3	22	0	0	0	1	0	0
AT3G26580	NA	22	1	0	0	0	0	0
AT3G29430	NA	22	1	0	0	0	0	0
AT3G41762	NA	22	0	0	0	0	0	1
AT3G45060	ATNRT2.6, NRT2.6	22	1	1	1	0	1	1
AT3G47400	NA	22	1	0	0	1	0	0
AT3G49820	NA	22	0	0	0	1	0	0
AT3G55840	NA	22	0	0	0	1	0	0
AT3G55990	ESK1, TBL29	22	1	1	1	0	1	0
AT3G58720	NA	22	1	0	0	0	0	0
AT3G58850	HLH2, PAR2	22	1	0	0	0	0	0
AT4G08390	SAPX	22	0	0	0	1	1	1
AT4G11470	CRK31	22	1	1	0	0	0	0
AT4G13890	EDA36, EDA37, SHM5	22	1	0	0	1	0	0
AT4G15160	NA	22	1	0	0	1	0	1
AT4G25310	NA	22	0	0	0	1	0	0
AT4G25700	B1, BCH1, BETA-OHASE 1, chy1	22	0	0	0	1	0	0
AT4G26200	ACS7, ATACS7	22	1	0	0	1	0	0
AT4G28940	NA	22	1	0	0	0	0	0
AT4G29050	NA	22	1	0	0	0	0	0
AT4G34138	UGT73B1	22	1	1	0	0	0	0
AT4G35440	ATCLC-E, CLC-E, CLCE	22	0	0	0	1	1	1
AT4G36050	NA	22	0	1	0	1	1	1
AT5G01220	SQD2	22	1	0	0	1	0	0
AT5G03510	NA	22	1	0	0	1	0	0
AT5G20045	NA	22	1	0	0	1	0	0
AT5G20700	NA	22	1	0	0	1	0	0
AT5G37485	NA	22	1	1	0	0	0	0
AT5G37760	NA	22	1	1	0	1	0	0
AT5G40470	NA	22	1	0	0	0	0	0
AT5G40510	NA	22	0	0	0	0	1	1
AT5G44610	MAP18, PCAP2	22	1	0	0	1	0	0
AT5G45410	NA	22	0	0	0	0	0	1
AT5G46080	NA	22	1	0	0	1	0	0
AT5G48000	CYP708 A2, CYP708A2, THAH, THAH1	22	1	0	0	0	0	0
AT5G48010	AtTHAS1, THAS, THAS1	22	1	0	0	0	0	0
AT5G53250	AGP22, ATAGP22	22	1	0	0	1	0	0
AT5G59530	NA	22	1	0	0	0	0	0
ATMG01390	RRN18	22	0	0	0	1	0	0
AT1G06720	NA	23	1	0	0	1	0	0
AT1G10490	NA	23	1	0	0	0	0	0
AT1G23935	NA	23	1	0	0	1	0	0
AT1G26760	ATXR1, SDG35	23	1	0	0	0	0	0
AT1G30680	NA	23	0	0	0	1	0	0
AT1G34570	NA	23	1	0	0	1	0	0
AT1G47670	NA	23	1	0	0	1	0	0
AT1G56110	NOP56	23	1	0	0	0	0	0
AT1G63250	NA	23	1	0	0	0	0	0
AT1G73590	ATPIN1, PIN1	23	0	1	0	0	0	0
AT1G79150	NA	23	1	0	0	1	0	0
AT1G80270	PPR596	23	0	0	0	1	0	0
AT2G02150	EMB2794	23	0	0	0	1	0	0
AT2G16570	ASE1, ATASE, ATASE1	23	1	0	0	1	0	0
AT2G17250	EMB2762	23	0	0	0	1	0	0
AT2G18220	NA	23	1	0	0	0	0	0
AT2G18900	NA	23	1	0	0	1	0	0
AT2G20815	QWRF3	23	0	1	0	0	0	0
AT2G40700	NA	23	1	0	0	1	0	0
AT2G42130	NA	23	1	0	0	0	0	0
AT3G05060	NA	23	1	0	0	1	0	0
AT3G07050	NSN1	23	0	0	0	1	0	0
AT3G10050	OMR1	23	1	0	0	1	0	0
AT3G10530	NA	23	1	0	0	0	0	0
AT3G13860	HSP60-3A	23	0	0	0	1	0	0
AT3G13940	NA	23	1	0	0	1	0	0
AT3G18600	NA	23	1	0	0	1	0	0
AT3G25690	AtCHUP1, CHUP1	23	0	0	0	1	0	0
AT3G28640	NA	23	1	0	0	0	0	0
AT3G44750	ATHD2A, HD2A, HDA3, HDT1	23	1	1	0	1	0	0
AT3G52170	NA	23	1	0	0	1	0	0
AT4G05440	EDA35	23	1	0	0	0	0	0
AT4G09160	NA	23	1	0	0	0	0	0
AT4G10620	NA	23	0	0	0	1	0	0
AT4G16630	NA	23	1	0	0	0	0	0
AT4G28410	NA	23	1	0	0	0	0	0
AT4G34910	NA	23	1	0	0	0	0	0
AT5G06550	NA	23	1	0	0	1	0	0
AT5G12220	NA	23	1	0	0	0	0	0
AT5G15300	NA	23	1	0	0	1	0	0
AT5G15550	NA	23	1	0	0	0	0	0
AT5G16930	NA	23	1	0	0	1	0	0
AT5G43990	SDG18, SUVR2	23	1	0	0	0	0	0
AT5G56500	Cpn60beta3	23	1	0	0	1	0	0
AT5G61030	GR-RBP3	23	1	0	0	1	0	0
AT1G02890	NA	24	0	1	0	1	0	0
AT1G04160	ATXIB, XI-8, XI-B, XIB	24	0	1	0	0	0	0
AT1G05960	NA	24	0	1	0	0	0	0
AT1G07180	ATNDI1, NDA1	24	1	1	0	1	0	0
AT1G10155	ATPP2-A10, PP2-A10	24	1	1	0	1	1	0
AT1G11350	CBRLK1, RKS2, SD1-13	24	0	1	0	0	0	0
AT1G12775	NA	24	0	1	0	0	0	0
AT1G15520	ABCG40, ATABCG40, ATPDR12, PDR12	24	0	1	0	1	0	0
AT1G17100	AtHBP1, HBP1	24	0	1	0	0	0	0
AT1G17360	NA	24	0	1	0	0	0	0
AT1G17580	ATMYA1, MYA1, XI-1	24	0	1	0	0	0	0
AT1G18990	NA	24	0	1	0	0	1	0
AT1G22930	NA	24	0	1	0	0	0	0
AT1G23450	NA	24	0	1	0	0	0	0
AT1G23460	NA	24	0	1	0	0	0	0
AT1G28440	HSL1	24	0	1	0	0	0	0
AT1G34260	FAB1D	24	0	1	0	0	0	0
AT1G58520	RXW8	24	1	1	0	0	0	0
AT1G61140	EDA16	24	0	1	0	0	0	0
AT1G63490	NA	24	0	1	0	0	0	0
AT1G64561	NA	24	0	1	0	0	0	0
AT1G67855	NA	24	0	0	0	1	0	0
AT1G69360	NA	24	0	1	0	0	0	0
AT1G69540	AGL94	24	0	0	0	1	0	0
AT1G72700	NA	24	0	1	0	0	0	0
AT2G19920	NA	24	0	1	0	0	0	0
AT2G33240	ATXID, XID	24	0	1	0	0	0	0
AT2G42270	NA	24	1	1	0	1	0	0
AT3G03530	NPC4	24	1	0	0	1	0	0
AT3G05780	LON3	24	0	0	0	1	0	0
AT3G13100	ABCC7, ATMRP7, MRP7, MRP7	24	0	1	0	0	0	0
AT3G22380	TIC	24	0	1	0	0	0	0
AT3G25740	MAP1B, MAP1C	24	0	1	0	1	1	0
AT3G45420	NA	24	1	0	0	0	0	0
AT3G52250	NA	24	0	1	0	0	0	0
AT3G52810	ATPAP21, PAP21	24	0	0	0	1	0	0
AT3G53480	ABCG37, ATPDR9, PDR9, PIS1	24	0	1	0	1	0	0
AT3G58770	NA	24	0	1	0	1	0	0
AT4G03230	NA	24	0	1	0	0	0	0
AT4G14970	NA	24	0	1	0	0	0	0
AT4G15215	ABCG41, ATPDR13, PDR13	24	0	1	0	0	0	0
AT4G17140	NA	24	0	1	0	0	0	0
AT4G19870	NA	24	0	1	0	0	0	0
AT4G30100	NA	24	0	1	0	0	0	0
AT4G30110	ATHMA2, HMA2	24	1	1	0	1	0	0
AT4G30830	NA	24	0	1	0	0	0	0
AT4G30845	NA	24	0	1	0	1	0	0
AT4G32670	NA	24	0	1	0	0	0	0
AT4G32920	NA	24	0	1	0	0	0	0
AT4G33150	LKR, LKR/SDH, SDH	24	0	1	0	1	0	0
AT4G37890	EDA40	24	0	0	0	1	0	0
AT5G01630	ATBRCA2(V), BRCA2(V), BRCA2B	24	0	1	0	0	0	0
AT5G04235	NA	24	0	1	0	0	0	0
AT5G07380	NA	24	0	0	0	1	0	0
AT5G15660	NA	24	0	1	0	1	1	0
AT5G19097	NA	24	0	1	0	0	0	0
AT5G19360	AtCPK34, CPK34	24	0	1	0	0	0	0
AT5G19400	SMG7	24	0	1	0	0	0	0
AT5G19410	ABCG23	24	0	1	0	1	0	0
AT5G22130	PNT1	24	0	1	0	0	0	0
AT5G53460	GLT1	24	1	1	0	0	0	0
AT5G60180	APUM19, PUM19	24	0	1	0	0	0	0
AT5G60380	NA	24	0	0	0	1	0	0
AT5G60700	NA	24	0	1	0	1	0	0
AT1G01580	ATFRO2, FRD1, FRO2	25	0	1	0	1	1	1
AT1G01780	PLIM2b	25	0	0	0	1	0	0
AT1G05160	ATKAO1, CYP88A3, KAO1	25	0	0	0	0	1	0
AT1G06450	NA	25	0	0	0	1	0	0
AT1G07590	NA	25	1	1	1	1	1	1
AT1G09790	COBL6	25	0	1	0	1	1	1
AT1G12030	NA	25	1	0	0	1	1	1
AT1G13609	NA	25	0	0	1	1	1	1
AT1G23020	ATFRO3, FRO3	25	0	0	1	1	1	1
AT1G47395	NA	25	0	0	0	1	1	1
AT1G47400	NA	25	0	0	0	0	1	1
AT1G66760	NA	25	0	0	0	1	0	0
AT1G67340	NA	25	0	0	0	1	1	0
AT1G68880	AtbZIP, bZIP	25	0	0	0	1	0	0
AT1G72470	ATEXO70D1, EXO70D1	25	0	0	0	0	1	0
AT1G74770	NA	25	0	1	1	1	1	1
AT1G76620	NA	25	1	1	0	1	1	1
AT1G77270	NA	25	0	1	0	0	0	0
AT1G77280	NA	25	1	1	0	1	1	1
AT2G14247	NA	25	1	1	1	1	1	1
AT2G18520	NA	25	1	1	0	0	0	0
AT2G20710	NA	25	1	0	0	0	0	0
AT2G30766	NA	25	0	0	0	0	1	1
AT2G31940	NA	25	0	0	0	1	0	0
AT2G32990	AtGH9B8, GH9B8	25	0	0	1	0	1	1
AT2G33580	LYK5	25	0	0	0	1	0	0
AT2G41240	BHLH100	25	0	0	0	1	1	1
AT3G07720	NA	25	1	1	0	1	1	1
AT3G12820	AtMYB10, MYB10	25	0	0	0	0	0	1
AT3G23570	NA	25	0	0	0	0	0	1
AT3G26240	NA	25	0	0	0	0	1	0
AT3G27060	ATTSO2, TSO2	25	0	0	0	1	0	0
AT3G43720	LTPG2	25	1	0	0	0	0	0
AT3G48460	NA	25	0	0	0	1	1	0
AT3G52880	ATMDAR1, MDAR1	25	0	0	0	1	1	1
AT3G53470	NA	25	0	0	0	1	0	0
AT3G56980	bHLH39	25	1	1	1	1	1	1
AT4G14103	NA	25	1	0	0	0	0	0
AT4G16370	ATOPT3, OPT3, OPT3	25	0	1	1	1	1	1
AT4G19680	ATIRT2, IRT2	25	1	1	1	1	1	1
AT4G22960	NA	25	0	0	0	1	0	1
AT4G31000	NA	25	0	0	0	1	0	0
AT4G35390	AGF1	25	1	1	0	1	1	1
AT4G37080	NA	25	1	1	0	1	0	0
AT4G38580	ATFP6, FP6, HIPP26	25	0	0	0	1	0	0
AT5G04150	BHLH101	25	1	1	1	1	1	1
AT5G05250	NA	25	0	1	1	1	1	1
AT5G07530	ATGRP-7, ATGRP17, GRP17	25	0	0	0	1	1	1
AT5G10625	NA	25	1	1	0	1	0	0
AT5G40160	EMB139, EMB506	25	1	0	0	0	0	0
AT5G47910	ATRBOHD, RBOHD	25	0	1	1	1	1	1
AT5G53450	ORG1	25	0	1	1	1	1	1
AT5G53850	NA	25	0	0	0	0	1	1
AT5G67330	ATNRAMP4, NRAMP4	25	0	0	0	1	1	1
AT5G67370	CGLD27	25	0	0	0	1	1	1
AT5G67460	NA	25	1	0	0	0	0	0
AT1G01810	NA	26	0	0	0	1	0	0
AT1G07610	MT1C	26	1	1	0	1	1	0
AT1G25370	NA	26	0	0	0	1	0	0
AT1G28395	NA	26	1	0	0	0	0	0
AT1G34160	NA	26	1	1	0	0	0	0
AT1G34760	GF14 OMICRON, GRF11, RHS5	26	0	1	1	1	1	1
AT1G54850	NA	26	0	1	0	0	0	0
AT1G55740	AtSIP1, RS1, SIP1	26	0	1	0	1	0	1
AT1G56580	SVB	26	0	0	0	0	0	1
AT1G58080	ATATP-PRT1, ATP-PRT1, HISN1A	26	0	0	1	0	0	1
AT1G69760	NA	26	1	0	0	1	1	0
AT1G73965	CLE13	26	0	0	0	1	0	0
AT1G77120	ADH, ADH1, ATADH, ATADH1	26	0	0	0	1	0	0
AT2G02310	AtPP2-B6, PP2-B6	26	0	0	0	1	0	0
AT2G04050	NA	26	0	0	0	0	0	1
AT2G15000	NA	26	1	1	0	0	0	0
AT2G20800	NDB4	26	0	0	0	1	0	1
AT2G21350	NA	26	1	0	0	0	0	0
AT2G23170	GH3.3	26	0	0	0	1	1	0
AT2G25355	NA	26	1	0	0	0	0	0
AT2G28160	ATBHLH029, ATBHLH29, ATFIT1, BHLH029, FIT1, FRU	26	1	0	0	0	0	0
AT2G29670	NA	26	0	1	0	1	0	0
AT2G31350	GLX2-5	26	1	1	0	1	1	1
AT2G33060	AtRLP27, RLP27	26	0	0	0	1	0	0
AT2G43780	NA	26	1	0	0	0	0	0
AT2G46750	AtGulLO2, GulLO2	26	1	0	0	0	0	0
AT3G01600	anac044, NAC044	26	0	0	0	0	0	1
AT3G15510	ANAC056, ATNAC2, NAC2, NARS1	26	0	0	0	1	1	1
AT3G18280	NA	26	0	0	0	1	1	0
AT3G28910	ATMYB30, MYB30	26	1	1	0	1	0	0
AT3G48410	NA	26	0	0	0	0	0	1
AT3G48450	NA	26	0	0	0	1	0	0
AT3G56970	BHLH038, bHLH38, ORG2	26	1	1	1	1	1	1
AT3G57000	NA	26	1	0	0	0	0	0
AT3G58810	ATMTP3, ATMTPA2, MTP3, MTPA2	26	1	1	1	1	1	1
AT3G59710	NA	26	0	0	0	1	0	1
AT4G16780	ATHB-2, ATHB2, HAT4, HB-2	26	0	0	0	1	0	1
AT4G19690	ATIRT1, IRT1	26	1	1	1	1	1	1
AT4G22890	PGR5-LIKE A	26	0	0	0	0	0	1
AT4G26780	AR192, MGE2	26	1	0	0	0	0	0
AT4G35550	ATWOX13, HB-4, WOX13	26	0	0	0	1	0	0
AT4G37850	NA	26	0	1	0	1	0	0
AT4G39300	NA	26	0	1	0	0	0	0
AT5G03570	ATIREG2, FPN2, IREG2	26	0	0	0	0	0	1
AT5G06210	NA	26	1	0	0	0	0	0
AT5G09290	NA	26	0	1	0	0	0	0
AT5G13210	NA	26	0	0	0	0	0	1
AT5G13700	APAO, ATPAO1, PAO1	26	1	0	0	1	0	1
AT5G13740	ZIF1	26	0	0	0	1	1	0
AT5G17165	NA	26	0	0	0	0	1	1
AT5G19970	NA	26	0	0	0	0	0	1
AT5G22800	EMB1030, EMB263, EMB86	26	0	0	0	0	0	1
AT5G25460	DGR2	26	1	1	1	0	1	0
AT5G25475	NA	26	1	0	0	0	0	0
AT5G38820	NA	26	0	0	0	1	0	1
AT5G45070	AtPP2-A8, PP2-A8	26	0	0	0	1	1	1
AT5G47060	NA	26	0	0	0	1	0	0
AT5G60800	NA	26	1	0	0	1	0	0
AT5G64680	NA	26	1	0	0	0	0	0
AT1G08610	NA	27	1	0	0	1	0	0
AT1G09600	NA	27	0	0	0	1	0	0
AT1G21150	NA	27	0	0	0	1	0	0
AT1G34490	NA	27	0	0	0	1	0	0
AT1G35710	NA	27	1	0	0	1	0	0
AT1G53350	NA	27	1	0	0	0	0	0
AT1G61400	NA	27	1	0	0	1	0	0
AT1G71420	NA	27	0	0	0	1	0	0
AT1G72640	NA	27	0	0	0	1	0	0
AT1G78840	NA	27	1	0	0	0	0	0
AT2G14920	ATST4A, ST4A	27	0	0	0	1	0	0
AT2G31890	ATRAP, RAP	27	1	1	0	1	0	0
AT2G32230	PRORP1	27	0	0	0	1	0	0
AT2G33180	NA	27	1	0	0	1	0	0
AT2G34240	NA	27	1	0	0	0	0	0
AT3G15720	NA	27	0	0	0	1	0	0
AT3G18090	NRPD2B	27	0	0	0	1	0	0
AT3G18145	NA	27	1	0	0	1	0	0
AT3G26070	NA	27	0	1	0	1	0	0
AT3G42640	AHA8, HA8	27	1	0	0	0	0	0
AT3G51820	ATG4, CHLG, G4, PDE325	27	0	0	0	1	0	0
AT3G53190	NA	27	1	0	0	0	0	0
AT3G59420	ACR4, CR4	27	1	0	0	1	0	0
AT4G29060	emb2726	27	0	0	0	1	0	0
AT5G01590	NA	27	1	0	0	0	0	0
AT5G02480	NA	27	0	0	1	0	0	0
AT5G04885	NA	27	0	0	0	1	0	0
AT5G10370	NA	27	0	0	0	1	0	0
AT5G11470	NA	27	0	0	0	1	0	0
AT5G26742	AtRH3, emb1138, RH3	27	1	0	0	1	0	0
AT5G28500	NA	27	0	0	0	1	0	0
AT5G39980	NA	27	0	0	0	1	0	0
AT5G40320	NA	27	1	0	0	1	0	0
AT5G41315	GL3, GL3, MYC6.2	27	1	0	0	1	0	0
AT5G41600	BTI3, RTNLB4	27	0	0	0	1	0	0
AT5G55540	LOP1, TRN1	27	1	0	0	0	0	0
AT5G56590	NA	27	1	1	0	1	0	0
AT5G62170	TRM25	27	0	0	0	1	0	0
AT5G65570	NA	27	1	0	0	1	0	0
AT5G66470	NA	27	0	0	0	1	0	0
AT1G07890	APX1, ATAPX01, ATAPX1, CS1, MEE6	28	0	0	0	0	1	1
AT1G09932	NA	28	1	0	0	1	0	0
AT1G13300	HRS1	28	1	0	0	0	0	0
AT1G18980	NA	28	1	1	0	0	0	0
AT1G32170	XTH30, XTR4	28	1	0	0	0	0	0
AT1G44608	NA	28	1	0	0	0	0	0
AT1G54095	NA	28	1	0	0	0	0	0
AT1G56550	RGXT3	28	1	0	0	0	0	0
AT1G58150	NA	28	0	0	0	1	0	0
AT1G65610	ATGH9A2, KOR2	28	0	0	0	1	0	0
AT1G68450	PDE337	28	1	0	0	1	0	0
AT2G19190	FRK1	28	1	0	0	0	0	0
AT2G20750	ATEXPB1, ATHEXP BETA 1.5, EXPB1	28	1	0	0	0	0	0
AT2G25810	TIP4;1	28	1	0	0	0	0	0
AT2G27360	NA	28	1	0	0	0	0	0
AT2G28710	NA	28	0	1	0	0	0	0
AT2G30930	NA	28	1	0	0	0	0	0
AT2G31540	NA	28	1	0	0	0	0	0
AT2G34500	CYP710A1	28	0	0	1	0	0	0
AT2G36890	ATMYB38, BIT1, MYB38, RAX2	28	1	0	0	0	0	0
AT2G40300	ATFER4, FER4	28	0	0	0	1	1	1
AT2G40610	ATEXP8, ATEXPA8, ATHEXP ALPHA 1.11, EXP8, EXPA8	28	1	0	0	1	0	0
AT2G40890	CYP98A3	28	0	0	0	1	0	0
AT3G04630	WDL1	28	1	0	0	0	0	0
AT3G05920	NA	28	1	0	0	0	0	0
AT3G10470	NA	28	1	0	0	0	0	0
AT3G11900	ANT1	28	0	0	0	0	0	1
AT3G14660	CYP72A13	28	1	0	0	0	0	0
AT3G15115	NA	28	1	0	0	0	0	0
AT3G16350	NA	28	0	0	0	0	0	1
AT3G19320	NA	28	1	0	0	0	0	0
AT3G21340	NA	28	1	0	0	0	0	0
AT3G22570	NA	28	1	0	0	0	0	0
AT3G25950	NA	28	0	0	0	1	0	0
AT3G26520	GAMMA-TIP2, SITIP, TIP1;2, TIP2	28	0	0	0	0	1	1
AT3G44510	NA	28	1	0	0	0	0	0
AT3G46800	NA	28	1	0	0	0	0	0
AT3G49160	NA	28	0	0	1	1	0	1
AT3G50850	NA	28	0	1	0	0	0	0
AT3G52770	ZPR3	28	1	0	0	0	0	0
AT3G56090	ATFER3, FER3	28	0	0	0	1	1	1
AT4G01140	NA	28	1	0	0	0	0	0
AT4G12510	NA	28	1	0	0	0	0	0
AT4G12520	NA	28	1	0	0	0	0	0
AT4G22666	NA	28	1	0	0	0	0	0
AT4G28140	NA	28	1	0	0	0	0	0
AT4G30170	NA	28	0	0	0	0	1	0
AT4G30410	NA	28	1	0	0	1	0	0
AT4G30670	NA	28	1	0	0	0	0	0
AT4G31470	NA	28	1	0	0	0	0	0
AT4G37070	AtPLAIVA, PLA IVA, PLP1	28	1	0	0	0	0	0
AT4G39000	AtGH9B17, GH9B17	28	0	0	0	0	1	0
AT4G40065	NA	28	1	0	0	0	0	0
AT5G10430	AGP4, ATAGP4	28	1	0	0	0	0	0
AT5G22310	NA	28	1	0	0	0	0	0
AT5G26010	NA	28	1	0	0	1	0	0
AT5G38700	NA	28	1	0	0	1	0	0
AT5G43760	KCS20	28	1	0	0	0	0	0
AT5G44480	DUR	28	1	0	0	0	0	0
AT5G57070	NA	28	1	0	0	0	0	0
AT5G57400	NA	28	1	0	0	0	0	0
AT5G62100	ATBAG2, BAG2	28	1	0	0	0	0	0
AT5G63595	ATFLS4, FLS4	28	1	0	0	0	0	0
AT5G65170	NA	28	1	0	0	1	0	0
ATCG00810	RPL22	28	0	0	0	1	0	0
ATMG00660	ORF149	28	0	1	0	0	0	0
AT1G02030	NA	29	0	0	0	1	0	0
AT1G10530	NA	29	1	0	0	0	0	0
AT1G20450	ERD10, LTI29, LTI45	29	0	0	0	1	0	0
AT1G21980	ATPIP5K1, ATPIPK1, PIP5K1	29	0	1	0	1	1	0
AT1G30620	HSR8, MUR4, UXE1	29	0	0	0	1	0	0
AT1G32870	ANAC013, ANAC13, NAC13	29	0	0	0	1	0	0
AT1G32940	ATSBT3.5, SBT3.5	29	0	0	0	1	0	0
AT1G42470	NA	29	0	1	0	0	1	1
AT1G52690	LEA7	29	0	1	0	1	1	0
AT1G53470	MSL4	29	0	1	0	0	0	0
AT1G62380	ACO2, ATACO2	29	0	0	0	1	0	0
AT1G64563	NA	29	0	1	0	0	0	0
AT1G67300	NA	29	0	1	0	1	1	0
AT1G69260	AFP1	29	1	0	0	1	1	0
AT1G69295	PDCB4	29	0	0	0	1	0	0
AT1G71140	NA	29	0	1	0	1	1	0
AT1G72500	NA	29	0	0	0	1	0	0
AT1G75100	JAC1	29	1	0	0	0	0	0
AT1G75590	NA	29	1	0	0	1	0	0
AT1G77885	NA	29	1	0	0	1	0	0
AT1G80450	NA	29	1	0	0	1	0	0
AT2G01850	ATXTH27, EXGT-A3, XTH27	29	1	1	0	1	1	0
AT2G02990	ATRNS1, RNS1	29	1	0	0	1	1	0
AT2G18890	NA	29	0	1	0	1	0	0
AT2G21610	ATPE11, PE11	29	0	0	0	1	1	0
AT2G23110	NA	29	0	0	0	1	1	0
AT2G29440	ATGSTU6, GST24, GSTU6	29	0	0	0	1	0	0
AT2G31360	ADS2, AtADS2	29	1	0	0	1	0	0
AT2G32960	AtPFA-DSP2, PFA-DSP2	29	0	0	0	1	1	1
AT2G34850	MEE25	29	0	0	0	1	0	0
AT2G38250	NA	29	1	0	0	1	0	0
AT3G01950	NA	29	0	0	0	1	0	0
AT3G09560	ATPAH1, PAH1	29	0	1	0	0	0	0
AT3G20300	NA	29	1	1	0	0	0	0
AT3G21070	ATNADK-1, NADK1	29	0	0	0	0	1	0
AT3G21270	ADOF2, DOF2	29	1	0	0	0	0	0
AT3G27200	NA	29	1	1	0	1	1	0
AT3G50060	MYB77	29	1	0	0	0	0	0
AT3G60330	AHA7, HA7	29	0	0	0	0	1	0
AT3G61880	CYP78A9	29	1	1	1	1	0	0
AT3G63060	EDL3	29	0	0	0	1	0	0
AT4G10380	AtNIP5;1, NIP5;1, NLM6, NLM8	29	0	0	0	1	0	0
AT4G13710	NA	29	0	0	0	1	0	0
AT4G20170	GALS3	29	0	0	0	0	1	0
AT4G23020	TRM11	29	0	0	1	1	1	0
AT4G26080	ABI1, AtABI1	29	0	0	0	1	0	0
AT4G29570	NA	29	0	0	0	1	0	0
AT4G34300	NA	29	0	0	0	1	0	0
AT4G34710	ADC2, ATADC2, SPE2	29	1	1	0	1	1	0
AT4G35720	NA	29	0	0	0	1	1	1
AT5G06760	AtLEA4-5, LEA4-5	29	0	0	0	1	0	0
AT5G17810	WOX12	29	0	0	0	1	0	0
AT5G19900	NA	29	0	0	0	1	0	0
AT5G24030	SLAH3	29	1	0	0	1	1	1
AT5G24660	LSU2	29	1	1	0	1	1	1
AT5G25110	CIPK25, SnRK3.25	29	0	1	0	1	0	0
AT5G26220	NA	29	0	0	0	1	0	0
AT5G43620	NA	29	1	1	0	1	0	0
AT5G47180	NA	29	0	0	0	1	0	0
AT5G50170	NA	29	0	1	0	0	0	0
AT1G04100	IAA10	30	0	0	0	1	0	0
AT1G05340	NA	30	0	0	0	1	0	0
AT1G10140	NA	30	0	0	0	1	0	0
AT1G10690	NA	30	1	0	0	1	0	0
AT1G19397	NA	30	1	1	0	0	0	0
AT1G20070	NA	30	1	0	0	1	0	0
AT1G23060	MDP40	30	1	0	0	0	0	0
AT1G26920	NA	30	0	0	0	1	0	0
AT1G48260	CIPK17, SnRK3.21	30	1	1	0	1	0	0
AT1G53708	RTFL9	30	1	0	0	0	0	0
AT1G54870	NA	30	1	1	0	1	0	0
AT1G55210	NA	30	0	0	0	1	0	0
AT1G55230	NA	30	0	0	0	1	0	0
AT1G62370	NA	30	0	0	0	1	0	0
AT1G75440	UBC16	30	1	0	0	1	0	0
AT1G76070	NA	30	0	0	0	1	0	0
AT1G80160	GLYI7	30	1	0	1	0	0	0
AT2G17300	NA	30	1	0	0	1	0	0
AT2G17500	NA	30	1	0	0	0	0	0
AT2G20080	NA	30	0	0	1	1	0	0
AT2G27830	NA	30	1	0	0	1	0	0
AT2G29470	ATGSTU3, GST21, GSTU3	30	1	0	0	1	0	0
AT2G37640	ATEXP3, ATEXPA3, ATHEXP ALPHA 1.9, EXP3	30	1	0	0	0	0	0
AT2G43150	NA	30	1	0	0	0	0	0
AT3G05937	NA	30	0	0	0	1	0	0
AT3G06370	ATNHX4, NHX4	30	0	0	0	1	0	0
AT3G09950	NA	30	1	0	0	1	0	0
AT3G13275	NA	30	1	0	0	1	0	0
AT3G13650	NA	30	1	0	0	0	0	0
AT3G16150	ASPGB1	30	1	1	0	1	0	0
AT3G20830	AGC2-4, UCNL	30	1	0	0	0	0	0
AT3G25655	IDL1	30	1	0	0	0	0	0
AT3G49570	LSU3	30	0	0	0	1	0	0
AT3G50260	ATERF#011, CEJ1, DEAR1	30	0	0	0	1	0	0
AT3G60520	NA	30	0	0	0	1	0	0
AT4G13110	NA	30	1	0	0	0	0	0
AT4G15610	NA	30	0	0	0	1	0	0
AT4G22758	NA	30	1	0	0	1	0	0
AT4G33040	NA	30	0	0	0	1	0	0
AT4G33666	NA	30	1	1	0	1	0	0
AT5G06839	bZIP65, TGA10	30	1	0	0	0	0	0
AT5G13180	ANAC083, NAC083, VNI2	30	0	0	0	1	0	0
AT5G17650	NA	30	1	1	0	1	0	0
AT5G18130	NA	30	1	1	0	1	0	0
AT5G40690	NA	30	1	0	0	1	0	0
AT5G43570	NA	30	1	0	0	0	0	0
AT5G49700	NA	30	0	0	0	1	0	0
AT5G64750	ABR1	30	0	0	0	1	0	0
AT5G65660	NA	30	1	0	0	1	0	0
AT1G01720	ANAC002, ATAF1	31	0	0	0	1	0	0
AT1G02000	GAE2	31	0	0	0	1	0	0
AT1G05100	MAPKKK18	31	0	0	0	1	0	0
AT1G05820	ATSPPL5, SPPL5	31	0	0	0	1	0	0
AT1G07150	MAPKKK13	31	0	1	0	1	0	0
AT1G07350	SR45a	31	0	0	0	1	0	0
AT1G07400	NA	31	0	0	0	1	0	0
AT1G09070	(AT)SRC2, SRC2	31	0	0	0	1	0	0
AT1G11100	NA	31	1	1	0	1	0	0
AT1G11410	NA	31	1	1	0	0	0	0
AT1G12110	ATNRT1, B-1, CHL1, CHL1-1, NRT1, NRT1.1	31	1	1	0	1	1	0
AT1G15100	RHA2A	31	0	0	0	1	0	0
AT1G17170	ATGSTU24, GST, GSTU24	31	1	0	0	1	0	0
AT1G21340	NA	31	0	0	0	1	1	0
AT1G21790	NA	31	0	0	0	1	0	0
AT1G22350	NA	31	0	0	0	1	0	0
AT1G28550	AtRABA1i, RABA1i	31	0	0	0	1	0	0
AT1G44350	ILL6	31	0	1	0	1	0	0
AT1G47510	5PTASE11, AT5PTASE11	31	1	1	0	1	0	0
AT1G62180	APR2, APSR, ATAPR2, PRH, PRH43	31	0	1	0	1	0	0
AT1G64295	NA	31	0	0	0	1	0	0
AT1G64740	TUA1	31	0	0	0	1	0	0
AT1G66500	NA	31	1	0	0	1	0	0
AT1G71130	CRF8	31	0	0	0	1	0	0
AT1G71695	NA	31	0	0	0	1	0	0
AT1G72140	NA	31	0	0	0	1	0	0
AT1G72510	NA	31	1	0	0	1	0	0
AT1G73760	NA	31	0	1	0	1	0	0
AT1G74310	ATHSP101, HOT1, HSP101	31	0	1	0	0	0	0
AT1G75860	NA	31	0	0	0	1	0	0
AT1G76680	ATOPR1, OPR1	31	1	0	0	1	0	0
AT1G77170	NA	31	0	0	0	1	0	0
AT1G77680	NA	31	0	1	0	0	0	0
AT1G78000	SEL1, SULTR1;2	31	1	1	0	1	0	0
AT1G78380	ATGSTU19, GST8, GSTU19	31	1	0	0	1	0	0
AT1G80660	AHA9, HA9	31	1	1	0	1	1	0
AT1G80670	RAE1	31	0	0	0	1	0	0
AT2G19310	NA	31	0	0	0	1	0	0
AT2G21130	NA	31	0	0	0	1	0	0
AT2G21640	NA	31	0	0	0	1	0	0
AT2G24850	TAT, TAT3	31	0	0	0	1	0	0
AT2G25770	NA	31	1	0	0	1	0	0
AT2G25940	ALPHA-VPE, ALPHAVPE	31	1	0	0	1	0	0
AT2G27430	NA	31	1	0	0	1	1	0
AT2G29480	ATGSTU2, GST20, GSTU2	31	0	0	0	1	0	0
AT2G34140	NA	31	0	0	0	1	0	0
AT2G36460	FBA6	31	0	0	0	1	0	0
AT2G36950	NA	31	0	0	0	1	0	0
AT2G39050	ArathEULS3, EULS3	31	0	0	0	1	0	0
AT2G41630	TFIIB	31	0	0	0	1	0	0
AT2G43120	NA	31	0	0	0	1	0	0
AT2G43500	NA	31	0	1	0	0	0	0
AT3G03440	NA	31	1	1	0	1	1	0
AT3G07320	NA	31	0	0	0	1	0	0
AT3G08990	NA	31	1	0	0	1	0	0
AT3G09440	NA	31	0	1	0	1	0	0
AT3G10100	NA	31	0	0	0	1	0	0
AT3G12510	NA	31	0	0	0	1	0	0
AT3G23050	AXR2, IAA7	31	1	0	0	1	0	0
AT3G23605	NA	31	0	1	0	1	1	0
AT3G23920	AtBAM1, BAM1, BMY7, TR-BAMY	31	0	0	0	1	1	0
AT3G24500	ATMBF1C, MBF1C	31	0	0	0	1	0	0
AT3G28210	PMZ, SAP12	31	1	1	0	1	0	0
AT3G46230	ATHSP17.4, HSP17.4	31	1	0	0	1	0	0
AT3G53230	AtCDC48B	31	1	1	0	1	0	0
AT3G61930	NA	31	1	0	0	1	1	0
AT3G62100	IAA30	31	0	0	0	1	0	0
AT4G02890	UBQ14	31	0	1	0	1	0	0
AT4G04610	APR, APR1, ATAPR1, PRH19	31	0	1	0	1	0	0
AT4G05320	UBI10, UBQ10	31	1	1	0	1	0	0
AT4G17840	NA	31	0	0	0	1	0	0
AT4G19395	MIR168, MIR168A	31	0	0	0	1	0	0
AT4G21990	APR3, ATAPR3, PRH-26, PRH26	31	1	1	0	1	0	0
AT4G22270	ATMRB1, MRB1	31	1	0	0	1	1	0
AT4G25200	ATHSP23.6-MITO, HSP23.6-MITO	31	0	1	0	0	0	0
AT4G27520	AtENODL2, ENODL2	31	0	0	0	1	0	0
AT4G28320	AtMAN5, MAN5	31	0	0	0	1	0	0
AT4G28720	YUC8	31	1	1	0	1	1	0
AT4G32020	NA	31	1	0	0	1	0	0
AT4G36740	ATHB40, HB-5, HB40	31	0	0	0	1	0	0
AT5G01040	LAC8	31	0	0	0	1	0	0
AT5G01410	ATPDX1, ATPDX1.3, PDX1, PDX1.3, RSR4	31	0	1	0	1	0	0
AT5G04340	C2H2, CZF2, ZAT6	31	0	0	0	1	0	0
AT5G08790	anac081, ATAF2	31	0	0	0	1	0	0
AT5G14180	MPL1	31	1	1	0	1	0	0
AT5G19025	NA	31	0	0	0	1	0	0
AT5G19110	NA	31	0	0	0	1	0	0
AT5G20270	HHP1	31	1	0	0	1	0	0
AT5G22140	NA	31	1	1	0	1	0	0
AT5G39050	PMAT1	31	1	1	0	1	1	0
AT5G40880	NA	31	1	1	0	1	0	0
AT5G45350	NA	31	0	0	0	1	0	0
AT5G50930	NA	31	0	0	0	1	0	0
AT5G53380	NA	31	0	0	0	1	0	0
AT5G54165	NA	31	1	0	0	1	0	0
AT5G55090	MAPKKK15	31	0	0	0	1	0	0
AT5G55180	NA	31	0	1	0	1	0	0
AT5G62020	AT-HSFB2A, HSFB2A	31	0	0	0	1	0	0
AT5G62070	IQD23	31	0	0	0	1	0	0
AT5G62520	SRO5	31	0	0	0	1	0	0
AT5G62770	NA	31	0	0	0	1	0	0
AT5G63790	ANAC102, NAC102	31	0	0	0	1	0	0
AT5G64230	NA	31	1	1	0	1	1	0
AT5G64250	NA	31	1	1	0	1	0	0
AT5G64560	ATMGT9, MGT9, MRS2-2	31	0	0	0	1	0	0
AT5G67350	NA	31	0	0	0	1	0	0
AT1G05190	emb2394	32	0	0	0	1	0	0
AT1G06510	NA	32	0	0	0	1	0	0
AT1G11270	NA	32	1	0	0	1	0	0
AT1G13580	LAG13, LOH3	32	0	0	0	1	0	0
AT1G21090	NA	32	0	1	0	1	0	0
AT1G26700	ATMLO14, MLO14	32	1	0	0	1	0	0
AT1G26945	KDR, PRE6	32	0	0	0	1	0	0
AT1G50110	NA	32	1	1	0	1	1	0
AT1G53025	NA	32	0	0	0	1	0	0
AT1G53520	AtFAP3, FAP3	32	1	1	0	1	0	0
AT1G57590	NA	32	0	0	0	1	0	0
AT1G65295	NA	32	0	0	0	1	0	0
AT1G67820	NA	32	0	0	0	1	0	0
AT1G68872	NA	32	0	0	0	1	0	0
AT1G72270	NA	32	0	0	0	1	0	0
AT2G04040	ATDTX1, DTX1, TX1	32	1	1	0	1	0	0
AT2G05790	NA	32	0	0	0	1	0	0
AT2G15390	atfut4, FUT4	32	0	0	0	1	0	0
AT2G21860	NA	32	0	0	0	1	0	0
AT2G29125	DVL13, RTFL2	32	0	0	0	1	0	0
AT2G29740	UGT71C2	32	0	0	0	1	0	0
AT2G30520	RPT2	32	0	0	0	1	0	0
AT2G37260	ATWRKY44, DSL1, TTG2, WRKY44	32	0	0	0	1	0	0
AT2G38370	NA	32	0	1	0	1	0	0
AT2G39080	EMB2799	32	0	0	0	1	0	0
AT2G39140	PDE328, SVR1	32	0	0	0	1	0	0
AT2G43030	NA	32	0	1	0	0	1	0
AT3G02820	NA	32	0	0	0	1	0	0
AT3G12220	scpl16	32	1	1	0	1	0	0
AT3G13190	NA	32	0	0	0	1	0	0
AT3G15240	NA	32	1	1	0	1	1	0
AT3G16320	CDC27a	32	1	0	0	1	0	0
AT3G16400	ATMLP-470, ATNSP1, NSP1	32	0	0	0	0	0	1
AT3G17170	RFC3	32	1	1	0	1	0	0
AT3G18830	ATPLT5, ATPMT5, PMT5	32	1	0	0	1	0	0
AT3G19470	NA	32	0	0	0	1	0	0
AT3G21260	GLTP3	32	1	0	0	1	0	0
AT3G23510	NA	32	0	0	0	1	0	0
AT3G26590	NA	32	0	0	0	1	0	0
AT3G27850	RPL12-C	32	0	1	0	1	0	0
AT3G44300	AtNIT2, NIT2	32	0	0	0	1	0	0
AT3G47860	CHL	32	0	0	0	1	0	0
AT3G47965	NA	32	0	0	0	1	0	0
AT3G48490	NA	32	1	0	0	1	0	0
AT3G49470	NACA2	32	1	1	0	1	1	0
AT3G56910	PSRP5	32	0	0	0	1	0	0
AT3G63210	MARD1	32	0	0	0	1	0	0
AT4G03935	NA	32	0	0	0	1	0	0
AT4G07825	NA	32	0	1	0	1	0	0
AT4G12270	NA	32	0	0	0	1	0	0
AT4G14713	PPD1, TIFY4A	32	0	1	0	1	0	0
AT4G22212	NA	32	1	1	0	1	0	0
AT4G25050	ACP4	32	0	1	0	1	1	0
AT4G25080	CHLM	32	0	1	0	1	0	0
AT4G32300	SD2-5	32	1	0	0	1	0	0
AT4G38830	CRK26	32	0	1	0	0	0	0
AT5G06800	NA	32	0	0	0	1	1	0
AT5G08565	NA	32	1	1	0	1	0	0
AT5G27390	NA	32	0	0	0	1	0	0
AT5G28300	NA	32	0	0	0	1	0	0
AT5G40950	RPL27	32	0	0	0	1	0	0
AT5G47240	atnudt8, NUDT8	32	1	0	0	1	0	0
AT5G48100	ATLAC15, LAC15, TT10	32	1	1	0	1	1	0
AT5G52170	HDG7	32	1	0	0	1	1	0
AT5G56260	NA	32	0	0	0	1	0	0
AT1G02310	MAN1	33	0	0	0	1	0	0
AT1G03990	NA	33	0	0	0	1	0	0
AT1G05010	ACO4, EAT1, EFE	33	0	0	0	1	0	0
AT1G12320	NA	33	1	0	0	1	0	0
AT1G18290	NA	33	1	0	0	1	0	0
AT1G20440	AtCOR47, COR47, RD17	33	0	0	0	1	0	0
AT1G32560	AtLEA4-1, LEA4-1	33	1	0	0	1	0	0
AT1G50630	NA	33	0	0	0	1	0	0
AT1G52040	ATMBP, MBP1	33	0	0	0	1	0	0
AT1G60720	NA	33	0	0	0	1	0	0
AT1G67070	DIN9, PMI2	33	0	0	0	1	0	0
AT1G68390	NA	33	1	1	0	1	0	0
AT1G69530	AT-EXP1, ATEXP1, ATEXPA1, ATHEXP ALPHA 1.2, EXP1, EXPA1	33	1	1	0	1	0	0
AT1G70140	ATFH8, FH8	33	1	1	0	1	0	0
AT1G72490	NA	33	0	0	0	1	0	0
AT1G75000	NA	33	1	0	0	1	0	0
AT1G76690	ATOPR2, OPR2	33	1	0	0	0	0	0
AT1G78120	TPR12	33	0	0	0	1	0	0
AT1G79410	AtOCT5, OCT5	33	1	0	0	0	0	0
AT1G80440	NA	33	0	0	0	1	0	0
AT2G01275	NA	33	1	0	0	1	0	0
AT2G18730	ATDGK3, DGK3	33	0	0	0	1	0	0
AT2G24040	NA	33	1	0	0	1	0	0
AT2G25450	NA	33	1	0	0	0	0	0
AT2G26560	PLA IIA, PLA2A, PLAII alpha, PLP2, PLP2	33	0	0	0	1	0	0
AT2G28470	BGAL8	33	1	1	0	0	0	0
AT2G29380	HAI3	33	0	1	0	1	0	0
AT2G33570	GALS1	33	1	0	0	1	0	0
AT2G34830	AtWRKY35, MEE24, WRKY35	33	0	0	0	1	0	0
AT2G36080	ABS2, NGAL1	33	1	0	0	0	0	0
AT2G38800	NA	33	0	1	0	1	0	0
[truncated: 742 more rows]

## Sheet: 03. Motifs Identified Using AME
Family	TF	AGI	Gene Name	Motif Description
ABI3VP1	AT5G18090	AT5G18090	NA	ABI3VP1_tnt.AT5G18090_col_a_m1
ABI3VP1	AT5G60130	AT5G60130	NA	ABI3VP1_tnt.AT5G60130_col_a_m1
ABI3VP1	FUS3	AT3G26790	FUS3,FUSCA3	ABI3VP1_tnt.FUS3_col_a_m1
ABI3VP1	REM16	AT4G33280	REM16	ABI3VP1_tnt.REM16_col_a_m1
ABI3VP1	VRN1	AT3G18990	REM39,VRN1	ABI3VP1_tnt.VRN1_col_a_m1
AP2EREBP	ABR1	AT5G64750	ABR1	AP2EREBP_tnt.ABR1_col_a_m1
AP2EREBP	AT1G01250	AT1G01250	NA	AP2EREBP_tnt.AT1G01250_col_a_m1
AP2EREBP	AT1G12630	AT1G12630	NA	AP2EREBP_tnt.AT1G12630_col_a_m1
AP2EREBP	AT1G19210	AT1G19210	NA	AP2EREBP_tnt.At1g19210_col_a_m1
AP2EREBP	AT1G22810	AT1G22810	NA	AP2EREBP_tnt.At1g22810_col_m1
AP2EREBP	AT1G28160	AT1G28160	NA	AP2EREBP_tnt.AT1G28160_col_a_m1
AP2EREBP	AT1G36060	AT1G36060	NA	AP2EREBP_tnt.At1g36060_col_a_m1
AP2EREBP	AT1G44830	AT1G44830	NA	AP2EREBP_tnt.AT1G44830_col_a_m1
AP2EREBP	AT1G71450	AT1G71450	NA	AP2EREBP_tnt.AT1G71450_col_a_m1
AP2EREBP	AT1G75490	AT1G75490	NA	AP2EREBP_tnt.At1g75490_col_a_m1
AP2EREBP	AT1G77200	AT1G77200	NA	AP2EREBP_tnt.AT1G77200_col_a_m1
AP2EREBP	AT1G77640	AT1G77640	NA	AP2EREBP_tnt.At1g77640_col_a_m1
AP2EREBP	AT2G33710	AT2G33710	NA	AP2EREBP_tnt.At2g33710_col_m1
AP2EREBP	AT2G44940	AT2G44940	NA	AP2EREBP_tnt.At2g44940_col_a_m1
AP2EREBP	AT3G16280	AT3G16280	NA	AP2EREBP_tnt.AT3G16280_col_a_m1
AP2EREBP	AT3G57600	AT3G57600	NA	AP2EREBP_tnt.AT3G57600_col_a_m1
AP2EREBP	AT4G16750	AT4G16750	NA	AP2EREBP_tnt.At4g16750_col_a_m1
AP2EREBP	AT4G18450	AT4G18450	NA	AP2EREBP_tnt.AT4G18450_col_a_m1
AP2EREBP	AT4G28140	AT4G28140	NA	AP2EREBP_tnt.At4g28140_col_a_m1
AP2EREBP	AT4G31060	AT4G31060	NA	AP2EREBP_tnt.At4g31060_col_a_m1
AP2EREBP	AT4G32800	AT4G32800	NA	AP2EREBP_tnt.At4g32800_col_m1
AP2EREBP	AT5G18450	AT5G18450	NA	AP2EREBP_tnt.At5g18450_col_a_m1
AP2EREBP	AT5G65130	AT5G65130	NA	AP2EREBP_tnt.At5g65130_col_a_m1
AP2EREBP	AT5G67000	AT5G67000	NA	AP2EREBP_tnt.At5g67000_col_a_m1
AP2EREBP	CBF1	AT4G25490	CBF1,DREB1B	AP2EREBP_tnt.CBF1_col_a_m1
AP2EREBP	CBF2	AT4G25470	CBF2,DREB1C,FTQ4	AP2EREBP_tnt.CBF2_col_a_m1
AP2EREBP	CBF3	AT4G25480	CBF3,DREB1A	AP2EREBP_tnt.CBF3_col_a_m1
AP2EREBP	CBF4	AT5G51990	CBF4,DREB1D	AP2EREBP_tnt.CBF4_col_a_m1
AP2EREBP	CEJ1	AT3G50260	ATERF#011,CEJ1,DEAR1	AP2EREBP_tnt.CEJ1_col_a_m1
AP2EREBP	CRF10	AT1G68550	CRF10	AP2EREBP_tnt.CRF10_col100_a_m1
AP2EREBP	CRF4	AT4G27950	CRF4	AP2EREBP_tnt.CRF4_col_a_m1
AP2EREBP	DDF1	AT1G12610	DDF1	AP2EREBP_tnt.DDF1_col_a_m1
AP2EREBP	DDF2	AT1G63030	ddf2,	AP2EREBP_tnt.DDF2_col_a_m1
AP2EREBP	DEAR2	AT5G67190	DEAR2	AP2EREBP_tnt.DEAR2_col_a_m1
AP2EREBP	DEAR3	AT2G23340	DEAR3	AP2EREBP_tnt.DEAR3_col_a_m1
AP2EREBP	DEAR5	AT4G06746	DEAR5,RAP2.9	AP2EREBP_tnt.DEAR5_col_a_m1
AP2EREBP	DREB19	AT2G38340	DREB19	AP2EREBP_tnt.DREB19_col_a_m1
AP2EREBP	DREB2	AT5G05410	DREB2,DREB2A	AP2EREBP_tnt.DREB2_col_a_m1
AP2EREBP	DREB26	AT1G21910	DREB26	AP2EREBP_tnt.DREB26_col_a_m1
AP2EREBP	ERF1	AT3G23240	ERF1	AP2EREBP_tnt.ERF1_col_a_m1
AP2EREBP	ERF10	AT1G03800	ERF10	AP2EREBP_tnt.ERF10_col_a_m1
AP2EREBP	ERF104	AT5G61600	ERF104	AP2EREBP_tnt.ERF104_col_a_m1
AP2EREBP	ERF105	AT5G51190	ERF105	AP2EREBP_tnt.ERF105_col_m1
AP2EREBP	ERF11	AT1G28370	ERF11	AP2EREBP_tnt.ERF11_col_b_m1
AP2EREBP	ERF115	AT5G07310	ERF115	AP2EREBP_tnt.ERF115_col_a_m1
AP2EREBP	ERF13	AT2G44840	ERF13	AP2EREBP_tnt.ERF13_col_b_m1
AP2EREBP	ERF15	AT2G31230	ERF15	AP2EREBP_tnt.ERF15_col_m1
AP2EREBP	ERF2	AT5G47220	ERF2	AP2EREBP_tnt.ERF2_col_a_m1
AP2EREBP	ERF3	AT1G50640	ERF3	AP2EREBP_tnt.ERF3_col_a_m1
AP2EREBP	ERF38	AT2G35700	ERF38	AP2EREBP_tnt.ERF38_col_a_m1
AP2EREBP	ERF4	AT3G15210	ERF4,RAP2.5	AP2EREBP_tnt.ERF4_col_a_m1
AP2EREBP	ERF48	AT2G40340	ERF48,DREB2C	AP2EREBP_tnt.ERF48_col_a_m1
AP2EREBP	ERF5	AT5G47230	ERF5	AP2EREBP_tnt.ERF5_col_a_m1
AP2EREBP	ERF6	AT4G17490	ERF6	AP2EREBP_tnt.ERF6_col_m1
AP2EREBP	ERF7	AT3G20310	ERF7	AP2EREBP_tnt.ERF7_col_a_m1
AP2EREBP	ERF73	AT1G72360	ERF73	AP2EREBP_tnt.ERF73_col_a_m1
AP2EREBP	ERF8	AT1G53170	ERF8	AP2EREBP_tnt.ERF8_col_a_m1
AP2EREBP	ERF9	AT5G44210	ERF9	AP2EREBP_tnt.ERF9_col_a_m1
AP2EREBP	ESE1	AT3G23220	ESE1	AP2EREBP_tnt.ESE1_col_a_m1
AP2EREBP	ESE3	AT5G25190	ESE3	AP2EREBP_tnt.ESE3_col_a_m1
AP2EREBP	LEP	AT5G13910	LEP	AP2EREBP_tnt.LEP_col_a_m1
AP2EREBP	PUCHI	AT5G18560	PUCHI	AP2EREBP_tnt.PUCHI_col_a_m1
AP2EREBP	RAP21	AT1G46768	RAP2.1	AP2EREBP_tnt.RAP21_col_a_m1
AP2EREBP	RAP210	AT5G52020	Rap2.10	AP2EREBP_tnt.Rap210_col_a_m1
AP2EREBP	RAP211	AT5G19790	RAP2.11	AP2EREBP_tnt.RAP211_col_a_m1
AP2EREBP	RAP212	AT1G53910	RAP2.12	AP2EREBP_tnt.RAP212_col_a_m1
AP2EREBP	RAP26	AT1G43160	RAP2.6	AP2EREBP_tnt.RAP26_col_a_m1
AP2EREBP	RRTF1	AT4G34410	RRTF1,Rap2.12	AP2EREBP_tnt.RRTF1_col_a_m1
AP2EREBP	SHN3	AT5G11190	SHINE3,SHN3	AP2EREBP_tnt.SHN3_col_a_m1
AP2EREBP	TINY	AT5G25810	TINY	AP2EREBP_tnt.TINY_col_a_m1
ARF	ARF16	AT4G30080	ARF16	ARF_tnt.ARF16_col_b_m1
ARF	NA	AT1G19850	ARF5,IAA24,MP	ARF_ecoli.MP_col_m1
ARID	AT1G04880	AT1G04880	NA	ARID_tnt.AT1G04880_col_a_m1
BBRBPC	BPC1	AT2G01930	BBR,BPC1	BBRBPC_tnt.BPC1_col_a_m1
BBRBPC	BPC5	AT4G38910	BPC5	BBRBPC_tnt.BPC5_col_a_m1
BBRBPC	BPC6	AT5G42520	BPC6	BBRBPC_tnt.BPC6_col_a_m1
BES1	BAM8	AT5G45300	BAM8,BMY2	BES1_tnt.BAM8_col_a_m1
bHLH	BHLH10	AT2G31220	AtbHLH10	bHLH_tnt.bHLH10_col_a_m1
bHLH	BHLH104	AT4G14410	AtbHLH104	bHLH_tnt.bHLH104_col_b_m1
bHLH	BHLH157	AT1G64625	AtbHLH157	bHLH_tnt.bHLH157_col_a_m1
bHLH	BHLH18	AT2G22750	AtbHLH18	bHLH_tnt.bHLH18_col_a_m1
bHLH	BHLH31	AT1G59640	AtbHLH31,BPE,BPEP,BPEUB,ZCW32	bHLH_tnt.bHLH31_col_m1
bHLH	BHLH34	AT3G23210	AtbHLH34	bHLH_tnt.bHLH34_col_m1
bHLH	BHLH69	AT4G30980	AtbHLH69	bHLH_tnt.bHLH69_col_a_m1
bHLH	BHLH74	AT1G10120	AtbHLH74	bHLH_tnt.bHLH74_col_a_m1
bHLH	BHLH77	AT3G23690	AtbHLH77	bHLH_tnt.bHLH77_col_a_m1
bHLH	BIM1	AT5G08130	AtbHLH46,BIM1	bHLH_tnt.BIM1_col_a_m1
bHLH	BIM2	AT1G69010	AtbHLH102,BIM2	bHLH_tnt.BIM2_col_v3b_m1
bHLH	BIM3	AT5G38860	AtbHLH141,BIM3	bHLH_tnt.BIM3_col_a_m1
bHLH	PIF7	AT5G61270	AtbHLH72,PIF7	bHLH_tnt.PIF7_col_a_m1
BSD	AT1G10720	AT1G10720	NA	BSD_tnt.AT1G10720_col_a_m1
bZIP	ABF2	AT1G45249	NA	bZIP_tnt.ABF2_col_v3a_m1
bZIP	ABI5	AT2G36270	NA	bZIP_tnt.ABI5_col_v3h_m1
bZIP	AREB3	AT3G56850	NA	bZIP_tnt.AREB3_col_v31_m1
bZIP	BZIP16	AT2G35530	NA	bZIP_tnt.bZIP16_col_v3a_m1
bZIP	BZIP28	AT3G10800	BZIP28	bZIP_tnt.bZIP28_col_a_m1
bZIP	BZIP3	AT5G15830	AtbZIP3	bZIP_tnt.bZIP3_col_a_m1
bZIP	BZIP42	AT3G30530	ATBZIP42	bZIP_tnt.bZIP42_col_a_m1
bZIP	BZIP43	AT5G38800	AtbZIP43	bZIP_tnt.bZIP43_col_a_m1
bZIP	BZIP44	AT1G75390	NA	bZIP_tnt.bZIP44_col_m1
bZIP	BZIP48	AT2G04038	AtbZIP48	bZIP_tnt.bZIP48_col_a_m1
bZIP	BZIP53	AT3G62420	NA	bZIP_tnt.bZIP53_col_m1
bZIP	BZIP68	AT1G32150	bZIP68	bZIP_tnt.bZIP68_col_a_m1
bZIP	GBF3	AT2G46270	NA	bZIP_tnt.GBF3_col_m1
bZIP	GBF5	AT2G18160	NA	bZIP_tnt.GBF5_col_v3a_m1
bZIP	GBF6	AT4G34590	NA	bZIP_tnt.GBF6_col_m1
bZIP	TGA1	AT5G65210	NA	bZIP_tnt.TGA1_col_m1
bZIP	TGA10	AT5G06839	bZIP65,TGA10	bZIP_tnt.TGA10_col_a_m1
bZIP	TGA2	AT5G06950	NA	bZIP_tnt.TGA2_col_m1
bZIP	TGA3	AT1G22070	NA	bZIP_tnt.TGA3_col_m1
bZIP	TGA4	AT5G10030	OBF4, OBF4/TGA4, TGA4	bZIP_tnt.TGA4_col_a_m1
bZIP	TGA5	AT5G06960	NA	bZIP_tnt.TGA5_col_v3a_m1
bZIP	TGA6	AT3G12250	BZIP45, TGA6	bZIP_tnt.TGA6_col_a_m1
bZIP	TGA9	AT1G08320	bZIP21,TGA9	bZIP_tnt.TGA9_col_a_m1
BZR	AT1G78700	AT1G78700	NA	BZR_tnt.At1g78700_col_a_m1
BZR	AT4G18890	AT4G18890	NA	BZR_tnt.At4g18890_col_a_m1
BZR	AT4G36780	AT4G36780	NA	BZR_tnt.At4g36780_col_a_m1
BZR	BZR1	AT1G75080	BZR1	BZR_tnt.BZR1_col_a_m1
C2C2COlike	AT4G27900	AT4G27900	NA	C2C2COlike_tnt.AT4G27900_col_a_m1
C2C2COlike	AT5G59990	AT5G59990	NA	C2C2COlike_tnt.AT5G59990_col_a_m1
C2C2dof	ADOF1	AT1G51700	ADOF1	C2C2dof_tnt.Adof1_col_a_m1
C2C2dof	AT1G64620	AT1G64620	NA	C2C2dof_tnt.At1g64620_100ng20cy_b_m1
C2C2dof	AT1G69570	AT1G69570	NA	C2C2dof_tnt.AT1G69570_col_a_m1
C2C2dof	AT2G28810	AT2G28810	NA	C2C2dof_tnt.AT2G28810_col_a_m1
C2C2dof	AT3G45610	AT3G45610	NA	C2C2dof_tnt.At3g45610_col_a_m1
C2C2dof	AT4G38000	AT4G38000	NA	C2C2dof_tnt.At4g38000_col_a_m1
C2C2dof	AT5G02460	AT5G02460	NA	C2C2dof_tnt.AT5G02460_col_a_m1
C2C2dof	AT5G62940	AT5G62940	NA	C2C2dof_tnt.At5g62940_col_a_m1
C2C2dof	AT5G66940	AT5G66940	NA	C2C2dof_tnt.AT5G66940_col_a_m1
C2C2dof	CDF3	AT3G47500	CDF3	C2C2dof_tnt.CDF3_col_a_m1
C2C2dof	COG1	AT1G29160	COG1	C2C2dof_tnt.COG1_col_a_m1
C2C2dof	DAG2	AT2G46590	DAG2	C2C2dof_tnt.DAG2_col_a_m1
C2C2dof	DOF24	AT2G37590	DOF2.4	C2C2dof_tnt.dof24_col_a_m1
C2C2dof	DOF42	AT4G21030	DOF4.2	C2C2dof_tnt.dof42_col_a_m1
C2C2dof	OBP1	AT3G50410	OBP1	C2C2dof_tnt.OBP1_col_a_m1
C2C2dof	OBP3	AT3G55370	OBP3	C2C2dof_tnt.OBP3_col_a_m1
C2C2dof	OBP4	AT5G60850	OBP4	C2C2dof_tnt.OBP4_col_a_m1
C2C2gata	GATA1	AT3G24050	GATA-1	C2C2gata_tnt.GATA1_col_a_m1
C2C2gata	GATA15	AT3G06740	GATA-15	C2C2gata_tnt.GATA15_col_b_m1
C2C2gata	GATA16	AT5G49300	GATA-16	C2C2gata_tnt.GATA16_col_a_m1
C2C2gata	ZIM	AT4G24470	TIFY1,ZIM	C2C2gata_tnt.ZIM_col_a_m1
C2C2gata	ZML1	AT3G21175	GATA-24,TIFY2B,ZML1	C2C2gata_tnt.ZML1_col_a_m1
C2C2gata	ZML2	AT1G51600	TIFY2A,ZML2	C2C2gata_tnt.ZML2_col_a_m1
C2H2	AT1G14580	AT1G14580	NA	C2H2_tnt.At1g14580_col_a_m1
C2H2	AT2G15740	AT2G15740	NA	C2H2_tnt.AT2G15740_col_a_m1
C2H2	AT2G48100	AT2G48100	NA	C2H2_tnt.At2g48100_col_b_m1
C2H2	AT3G46070	AT3G46070	NA	C2H2_tnt.AT3G46070_col_a_m1
C2H2	AT4G26030	AT4G26030	NA	C2H2_tnt.AT4G26030_col_a_m1
C2H2	AT5G22990	AT5G22990	NA	C2H2_tnt.AT5G22990_col_a_m1
C2H2	ATIDD11	AT3G13810	AtIDD11	C2H2_tnt.AtIDD11_col_a_m1
C2H2	IDD2	AT3G50700	AtIDD2	C2H2_tnt.IDD2_col_a_m1
C2H2	IDD4	AT2G02080	AtIDD4	C2H2_tnt.IDD4_col_a_m1
C2H2	IDD5	AT2G02070	AtIDD5	C2H2_tnt.IDD5_col_m1
C2H2	IDD7	AT1G55110	AtIDD7	C2H2_tnt.IDD7_col_a_m1
C2H2	JKD	AT5G03150	JKD	C2H2_tnt.JKD_col_a_m1
C2H2	MGP	AT1G03840	MGP	C2H2_tnt.MGP_col_a_m1
C2H2	NUC	AT5G44160	NUC	C2H2_tnt.NUC_col_a_m1
C2H2	SGR5	AT2G01940	ATIDD15,SGR5	C2H2_tnt.SGR5_col_a_m1
C2H2	TF3A	AT1G72050	TF3A	C2H2_tnt.TF3A_col_a_m1
C3H	AT1G70910	AT1G70910	NA	C3H_tnt.At1g70910_col_a_m1
C3H	AT1G74370	AT1G74370	NA	C3H_tnt.At1g74370_col_a_m1
C3H	AT5G08750	AT5G08750	NA	C3H_tnt.At5g08750_col_a_m1
C3H	AT5G63260	AT5G63260	NA	C3H_tnt.AT5G63260_col_a_m1
CAMTA	CAMTA1	AT5G09410	AtCAMTA1,EICBP.B	CAMTA_tnt.CAMTA1_col_a_m1
CAMTA	CAMTA5	AT4G16150	AtCAMTA5	CAMTA_tnt.CAMTA5_col_a_m1
E2FDP	DEL1	AT3G48160	DEL1,E2FE,E2FF,E2L3	E2FDP_tnt.DEL1_col_a_m1
E2FDP	DEL2	AT5G14960	DEL2,E2FD,E2L1	E2FDP_tnt.DEL2_col_a_m1
FAR1	FAR1	AT4G15090	FAR1	FAR1_tnt.FAR1_col_a_m1
FHA	FHA2	AT3G07220	FHA2	FHA_tnt.FHA2_col_b_m1
G2like	AT3G13040	AT3G13040	NA	G2like_tnt.At3g13040_col_b_m1
GeBP	AT4G00250	AT4G00250	NA	GeBP_tnt.AT4G00250_col_a_m1
HMG	3XHMGBOX1	AT4G11080	3XHMG-BOX1	HMG_tnt.3XHMGBOX1_col_a_m1
HSF	HSF7	AT4G11660	HSF7,HSFB2B	HSF_tnt.HSF7_col_a_m1
LOBAS2	AS2	AT1G65620	AS2	LOBAS2_tnt.AS2_col_a_m1
LOBAS2	ASL18	AT2G42430	ASL18,LBD16	LOBAS2_tnt.ASL18_col_a_m1
LOBAS2	LBD13	AT2G30340	LBD13	LOBAS2_tnt.LBD13_col_a_m1
LOBAS2	LBD18	AT2G45420	LBD18	LOBAS2_tnt.LBD18_col_a_m1
LOBAS2	LBD2	AT1G06280	LBD2	LOBAS2_tnt.LBD2_col_a_m1
LOBAS2	LBD23	AT3G26620	LBD23	LOBAS2_tnt.LBD23_col_a_m1
LOBAS2	LOB	AT5G63090	LOB	LOBAS2_tnt.LOB_col_a_m1
MADS	AGL15	AT5G13790	AGL15	MADS_tnt.AGL15_col_a_m1
MADS	AGL16	AT3G57230	AGL16	MADS_tnt.AGL16_col_a_m1
MADS	AGL42	AT5G62165	AGL42	MADS_tnt.AGL42_col_a_m1
MADS	AGL55	AT1G60920	agl55	MADS_tnt.AGL55_col_a_m1
MADS	AGL6	AT2G45650	AGL6	MADS_tnt.AGL6_col_a_m1
MADS	FEM111	AT5G48670	AGL80,FEM111	MADS_tnt.FEM111_col_a_m1
mTERF	AT5G23930	AT5G23930	NA	mTERF_tnt.AT5G23930_col_a_m1
MYB	ATY13	AT1G74650	ATMYB31,ATY13	MYB_tnt.ATY13_col_a_m1
MYB	ATY19	AT3G23250	ATY19,MYB15	MYB_tnt.ATY19_col_a_m1
MYB	BOS1	AT3G06490	BOS1,MYB108	MYB_tnt.BOS1_col_a_m1
MYB	MS188	AT5G56110	ATMYB80,MS188,MYB103	MYB_tnt.MS188_col_a_m1
MYB	MYB10	AT3G12820	AtMYB10	MYB_tnt.MYB10_col_a_m1
MYB	MYB101	AT2G32460	ATM1,MYB101	MYB_tnt.MYB101_col_a_m1
MYB	MYB107	AT3G02940	MYB107	MYB_tnt.MYB107_col_a_m1
MYB	MYB23	AT5G40330	MYB23	MYB_tnt.MYB23_col_a_m1
MYB	MYB30	AT3G28910	ATMYB30,MYB30	MYB_tnt.MYB30_col_a_m1
MYB	MYB3R4	AT5G11510	MYB3R-4	MYB_tnt.MYB3R4_col_a_m1
MYB	MYB3R5	AT5G02320	MYB3R-5	MYB_tnt.MYB3R5_col_a_m1
MYB	MYB4	AT4G38620	MYB4	MYB_tnt.MYB4_col200_a_m1
MYB	MYB49	AT5G54230	MYB49	MYB_tnt.MYB49_col_a_m1
MYB	MYB55	AT4G01680	MYB55	MYB_tnt.MYB55_col_m1
MYB	MYB60	AT1G08810	MYB60	MYB_tnt.MYB60_col_m1
MYB	MYB61	AT1G09540	AtMYB61,MYB61	MYB_tnt.MYB61_col_a_m1
MYB	MYB62	AT1G68320	BW62B,BW62C,MYB62	MYB_tnt.MYB62_col_a_m1
MYB	MYB63	AT1G79180	ATMYB63,	MYB_tnt.MYB63_col_a_m1
MYB	MYB65	AT3G11440	MYB65	MYB_tnt.MYB65_col200_a_m1
MYB	MYB67	AT3G12720	ATMYB67,ATY53	MYB_tnt.MYB67_col_a_m1
MYB	MYB83	AT3G08500	MYB83	MYB_tnt.MYB83_col_a_m1
MYB	MYB88	AT2G02820	MYB88	MYB_tnt.MYB88_col_a_m1
MYB	MYB93	AT1G34670	AtMYB93	MYB_tnt.MYB93_col_a_m1
MYB	MYB94	AT3G47600	MYB94	MYB_tnt.MYB94_col_b_m1
MYB	MYB96	AT5G62470	MYB96,MYBCOV1	MYB_tnt.MYB96_col_b_m1
MYB	MYB99	AT5G62320	ATMYBCU15,MYB99	MYB_tnt.MYB99_col_a_m1
MYBrelated	AT1G18960	AT1G18960	NA	MYBrelated_tnt.AT1G18960_col_a_m1
MYBrelated	AT1G19000	AT1G19000	NA	MYBrelated_tnt.At1g19000_col_a_m1
MYBrelated	AT1G49010	AT1G49010	NA	MYBrelated_tnt.At1g49010_col_a_m1
MYBrelated	AT1G72740	AT1G72740	NA	MYBrelated_tnt.AT1G72740_col_a_m1
MYBrelated	AT2G38090	AT2G38090	NA	MYBrelated_tnt.At2g38090_col_a_m1
MYBrelated	AT3G10113	AT3G10113	NA	MYBrelated_tnt.AT3G10113_col_a_m1
MYBrelated	AT3G10580	AT3G10580	NA	MYBrelated_tnt.AT3G10580_col_a_m1
MYBrelated	AT3G11280	AT3G11280	NA	MYBrelated_tnt.At3g11280_col_a_m1
MYBrelated	AT5G05790	AT5G05790	NA	MYBrelated_tnt.At5g05790_col_a_m1
MYBrelated	AT5G58900	AT5G58900	NA	MYBrelated_tnt.At5g58900_col_a_m1
MYBrelated	AT5G61620	AT5G61620	NA	MYBrelated_tnt.AT5G61620_col_a_m1
MYBrelated	LHY1	AT1G01060	LHY,LHY1	MYBrelated_tnt.LHY1_col_a_m1
MYBrelated	TBP3	AT5G67580	TBP3,TRB2	MYBrelated_tnt.TBP3_col_a_m1
MYBrelated	TRP2	AT3G46590	TRFL1,TRP2	MYBrelated_tnt.TRP2_col_a_m1
NAC	ANAC005	AT1G02250	anac005	NAC_tnt.ANAC005_col_a_m1
NAC	ANAC011	AT1G32510	anac011	NAC_tnt.ANAC011_col_a_m1
NAC	ANAC013	AT1G32870	ANAC013, ANAC13	NAC_tnt.ANAC013_col_a_m1
NAC	ANAC016	AT1G34180	anac016	NAC_tnt.ANAC016_col_a_m1
NAC	ANAC017	AT1G34190	NA	NAC_tnt.ANAC017_col_m1
NAC	ANAC020	AT1G54330	NA	NAC_tnt.ANAC020_col_v31_m1
NAC	ANAC028	AT1G65910	anac028	NAC_tnt.ANAC028_col_a_m1
NAC	ANAC038	AT2G24430	ANAC038, ANAC039	NAC_tnt.ANAC038_col_a_m1
NAC	ANAC042	AT2G43000	anac042	NAC_tnt.ANAC042_col_a_m1
NAC	ANAC045	AT3G03200	anac045	NAC_tnt.ANAC045_col_a_m1
NAC	ANAC046	AT3G04060	NA	NAC_tnt.ANAC046_col_m1
NAC	ANAC050	AT3G10480	NA	NAC_tnt.ANAC050_col_v3a_m1
NAC	ANAC053	AT3G10500	NA	NAC_tnt.ANAC053_col_m1
NAC	ANAC055	AT3G15500	NA	NAC_tnt.ANAC055_col_m1
NAC	ANAC057	AT3G17730	anac057	NAC_tnt.ANAC057_col_a_m1
NAC	ANAC058	AT3G18400	anac058	NAC_tnt.ANAC058_col_a_m1
NAC	ANAC062	AT3G49530	NA	NAC_tnt.ANAC062_col_m1
NAC	ANAC070	AT4G10350	NA	NAC_tnt.ANAC070_col_m1
NAC	ANAC071	AT4G17980	anac071	NAC_tnt.ANAC071_col_a_m1
NAC	ANAC075	AT4G29230	ANAC075	NAC_tnt.ANAC075_col_a_m1
NAC	ANAC079	AT5G07680	NA	NAC_tnt.ANAC079_col_m1
NAC	ANAC083	AT5G13180	NA	NAC_tnt.ANAC083_col_v3a_m1
NAC	ANAC087	AT5G18270	NA	NAC_tnt.ANAC087_col_v3a_m1
NAC	ANAC092	AT5G39610	NA	NAC_tnt.ANAC092_col_v3a_m1
NAC	ANAC094	AT5G39820	anac094	NAC_tnt.ANAC094_col_a_m1
NAC	ANAC096	AT5G46590	NA	NAC_tnt.ANAC096_col_m1
NAC	ANAC103	AT5G64060	anac103	NAC_tnt.ANAC103_col_a_m1
NAC	AT1G19040	AT1G19040	NA	NAC_tnt.AT1G19040_col_a_m1
NAC	AT3G12910	AT3G12910	NA	NAC_tnt.AT3G12910_col_a_m1
NAC	ATAF1	AT1G01720	ANAC002, ATAF1	NAC_tnt.ATAF1_col_a_m1
NAC	CUC1	AT3G15170	NA	NAC_tnt.CUC1_col_v31_m1
NAC	CUC2	AT5G53950	NA	NAC_tnt.CUC2_col_m1
NAC	CUC3	AT1G76420	ANAC031, CUC3, NAC368	NAC_tnt.CUC3_col_a_m1
NAC	NAC2	AT5G04410	NA	NAC_tnt.NAC2_col_v3a_m1
NAC	NAP	AT1G69490	NA	NAC_tnt.NAP_col_v3a_m1
NAC	NST1	AT2G46770	NA	NAC_tnt.NST1_col_v31_m1
NAC	NTL8	AT2G27300	NA	NAC_tnt.NTL8_col_m1
NAC	SMB	AT1G79580	ANAC033, SMB,URP7	NAC_tnt.SMB_col_a_m1
NAC	SND2	AT4G28500	ANAC073, SND2	NAC_tnt.SND2_col_a_m1
NAC	SND3	AT1G28470	ANAC010, SND3	NAC_tnt.SND3_col_b_m1
NAC	VND1	AT2G18060	ANAC037, VND1	NAC_tnt.VND1_col_a_m1
NAC	VND2	AT4G36160	ANAC076, VND2	NAC_tnt.VND2_col_a_m1
NAC	VND3	AT5G66300	NA	NAC_tnt.VND3_col_m1
NAC	VND4	AT1G12260	NA	NAC_tnt.VND4_col_m1
NAC	VND6	AT5G62380	NA	NAC_tnt.VND6_col_v31_m1
ND	ASHR1	AT2G17900	ASHR1,SDG37	ND_tnt.ASHR1_col_a_m1
ND	AT2G28920	AT2G28920	NA	ND_tnt.AT2G28920_col_a_m1
ND	FRS9	AT4G38170	FRS9	ND_tnt.FRS9_col_a_m1
NLP	ATNLP4	AT1G20640	AtNLP4	NLP_tnt.AtNLP4_col_b_m1
Orphan	AT1G24250	AT1G24250	NA	Orphan_tnt.AT1G24250_col_a_m1
Orphan	BBX31	AT3G21890	BBX31	Orphan_tnt.BBX31_col_a_m1
REM	REM19	AT1G49480	REM19,RTV1	REM_tnt.REM19_col_a_m1
RWPRK	RKD2	AT1G74480	AtRKD2	RWPRK_tnt.RKD2_col_a_m1
TCP	AT1G69690	AT1G69690	NA	TCP_tnt.At1g69690_col_a_m1
TCP	AT1G72010	AT1G72010	NA	TCP_tnt.At1g72010_col_m1
TCP	AT2G45680	AT2G45680	NA	TCP_tnt.At2g45680_col_b_m1
TCP	AT5G08330	AT5G08330	NA	TCP_tnt.At5g08330_col_a_m1
TCP	TCP1	AT1G67260	TCP1	TCP_tnt.TCP1_col_a_m1
TCP	TCP14	AT3G47620	AtTCP14	TCP_tnt.TCP14_col_b_m1
TCP	TCP16	AT3G45150	TCP16	TCP_tnt.TCP16_col_a_m1
TCP	TCP17	AT5G08070	TCP17	TCP_tnt.TCP17_col_a_m1
TCP	TCP20	AT3G27010	AT-TCP20,PCF1,TCP20	TCP_tnt.TCP20_col_a_m1
TCP	TCP24	AT1G30210	ATTCP24,TCP24	TCP_tnt.TCP24_col_m1
TCP	TCP7	AT5G23280	TCP7	TCP_tnt.TCP7_col_a_m1
Trihelix	AT1G76870	AT1G76870	NA	Trihelix_tnt.AT1G76870_col_b_m1
Trihelix	AT3G14180	AT3G14180	NA	Trihelix_tnt.At3g14180_col_m1
Trihelix	AT3G25990	AT3G25990	NA	Trihelix_tnt.AT3G25990_col_a_m1
Trihelix	AT3G58630	AT3G58630	NA	Trihelix_tnt.AT3G58630_col_a_m1
Trihelix	AT5G05550	AT5G05550	NA	Trihelix_tnt.AT5G05550_col_a_m1
Trihelix	GT3A	AT5G01380	GT-3a	Trihelix_tnt.GT3a_col_a_m1
WRKY	WRKY11	AT4G31550	WRKY11	WRKY_tnt.WRKY11_col_a_m1
WRKY	WRKY14	AT1G30650	AR411,WRKY14	WRKY_tnt.WRKY14_col_a_m1
WRKY	WRKY15	AT2G23320	WRKY15	WRKY_tnt.WRKY15_col_b_m1
WRKY	WRKY17	AT2G24570	WRKY17	WRKY_tnt.WRKY17_col_a_m1
WRKY	WRKY18	AT4G31800	WRKY18	WRKY_tnt.WRKY18_col_a_m1
WRKY	WRKY20	AT4G26640	WRKY20	WRKY_tnt.WRKY20_col_a_m1
WRKY	WRKY21	AT2G30590	WRKY21	WRKY_tnt.WRKY21_col_m1
WRKY	WRKY22	AT4G01250	WRKY22	WRKY_tnt.WRKY22_col_m1
WRKY	WRKY24	AT5G41570	WRKY24	WRKY_tnt.WRKY24_col_a_m1
WRKY	WRKY25	AT2G30250	WRKY25	WRKY_tnt.WRKY25_col_a_m1
WRKY	WRKY26	AT5G07100	WRKY26	WRKY_tnt.WRKY26_col_a_m1
WRKY	WRKY27	AT5G52830	WRKY27	WRKY_tnt.WRKY27_col_a_m1
WRKY	WRKY28	AT4G18170	WRKY28	WRKY_tnt.WRKY28_col_a_m1
WRKY	WRKY29	AT4G23550	WRKY29	WRKY_tnt.WRKY29_col_a_m1
WRKY	WRKY3	AT2G03340	WRKY3	WRKY_tnt.WRKY3_col_a_m1
WRKY	WRKY30	AT5G24110	WRKY30	WRKY_tnt.WRKY30_col_a_m1
WRKY	WRKY31	AT4G22070	WRKY31	WRKY_tnt.WRKY31_col_a_m1
WRKY	WRKY33	AT2G38470	WRKY33	WRKY_tnt.WRKY33_col_a_m1
WRKY	WRKY40	AT1G80840	WRKY40	WRKY_tnt.WRKY40_col_m1
WRKY	WRKY42	AT4G04450	WRKY42	WRKY_tnt.WRKY42_col_a_m1
WRKY	WRKY43	AT2G46130	WRKY43	WRKY_tnt.WRKY43_col_a_m1
WRKY	WRKY45	AT3G01970	WRKY45	WRKY_tnt.WRKY45_col_a_m1
WRKY	WRKY46	AT2G46400	WRKY46	WRKY_tnt.WRKY46_col_a_m1
WRKY	WRKY47	AT4G01720	WRKY47	WRKY_tnt.WRKY47_col_a_m1
WRKY	WRKY50	AT5G26170	WRKY50	WRKY_tnt.WRKY50_col_a_m1
WRKY	WRKY55	AT2G40740	WRKY55	WRKY_tnt.WRKY55_col_a_m1
WRKY	WRKY59	AT2G21900	WRKY59	WRKY_tnt.WRKY59_col_a_m1
WRKY	WRKY6	AT1G62300	WRKY6	WRKY_tnt.WRKY6_col_a_m1
WRKY	WRKY65	AT1G29280	WRKY65	WRKY_tnt.WRKY65_col_a_m1
WRKY	WRKY7	AT4G24240	WRKY7	WRKY_tnt.WRKY7_col_m1
WRKY	WRKY70	AT3G56400	WRKY70	WRKY_tnt.WRKY70_col_m1
WRKY	WRKY71	AT1G29860	WRKY71	WRKY_tnt.WRKY71_col_a_m1
WRKY	WRKY75	AT5G13080	WRKY75	WRKY_tnt.WRKY75_col_a_m1
WRKY	WRKY8	AT5G46350	WRKY8	WRKY_tnt.WRKY8_col_m1
zfGRF	AT3G42860	AT3G42860	NA	zfGRF_tnt.AT3G42860_col_a_m1
Supplementary Table 03.
List of 337 motifs identified using AME (65) with the DAP-seq (66) database.

## Sheet: 04. Consistent TFs
TF	AGI	GO BP Terms1
LHY1	AT1G01060	negative regulation of DNA-binding transcription factor activity, regulation of circadian rhythm, circadian rhythm, long-day photoperiodism, flowering, negative regulation of circadian rhythm, regulation of DNA-templated transcription, response to cold
AT1G28160	AT1G28160	ethylene-activated signaling pathway, regulation of DNA-templated transcription
WRKY65	AT1G29280	cell differentiation, developmental growth, plant epidermis development, regulation of DNA-templated transcription, root morphogenesis
REM19	AT1G49480	response to cold
NAP	AT1G69490	flower development, fruit ripening, leaf senescence, multidimensional cell growth, embryo development ending in seed dormancy, fruit ripening, regulation of DNA-templated transcription
AT1G75490	AT1G75490	positive regulation of DNA-templated transcription, response to stress
AT2G15740	AT2G15740	regulation of DNA-templated transcription
BZIP16	AT2G35530	regulation of DNA-templated transcription
WRKY55	AT2G40740	regulation of DNA-templated transcription, regulation of gene expression
AT2G45680	AT2G45680	negative regulation of leaf senescence, regulation of DNA-templated transcription, regulation of cell size, root development
BOS1	AT3G06490	positive regulation of anther dehiscence, response to fungus, regulation of DNA-templated transcription
CUC1	AT3G15170	embryo development ending in seed dormancy, flower development, formation of plant organ boundary, gynoecium development, lateral root development, meristem initiation, negative regulation of cell division, primary shoot apical meristem specification, secondary shoot formation, regulation of DNA-templated transcription
ANAC057	AT3G17730	plant-type secondary cell wall biogenesis, regulation of DNA-templated transcription, tissue development
AT3G45610	AT3G45610	regulation of DNA-templated transcription, root radial pattern formation
CDF3	AT3G47500	regulation of DNA-templated transcription, regulation of timing of transition from vegetative to reproductive phase
IDD2	AT3G50700	gibberellic acid homeostasis, regulation of gibberellic acid mediated signaling pathway, regulation of DNA-templated transcription
ANAC070	AT4G10350	positive regulation of gene expression, root cap development
3XHMGBOX1	AT4G11080	cellular developmental process, regulation of DNA-templated transcription, tissue development
ZIM	AT4G24470	circadian rhythm, regulation of DNA-templated transcription
WRKY20	AT4G26640	positive regulation of DNA-templated transcription, response to 1-aminocyclopropane-1-carboxylic acid, response to wounding
SND2	AT4G28500	positive regulation of DNA-templated transcription, regulation of secondary cell wall biogenesis
BHLH69	AT4G30980	microgametogenesis, pollen sperm cell differentiation, regulation of DNA-templated transcription, root hair cell development, root hair cell differentiation, root hair elongation
NAC2	AT5G04410	positive regulation of DNA-templated transcription, regulation of flavonoid biosynthetic process, response to high light intensity
AGL15	AT5G13790	embryo development ending in seed dormancy, floral organ abscission, gibberellin catabolic process, negative regulation of gene expression, cellular response to auxin stimulus, fruit abscission, fruit dehiscence, negative regulation of DNA-templated transcription, negative regulation of floral organ abscission, negative regulation of flower development, negative regulation of seed maturation, neg…
AT5G18090	AT5G18090	NO TERMS
TCP7	AT5G23280	positive regulation of long-day photoperiodism, flowering, regulation of DNA-templated transcription, regulation of circadian rhythm
PIF7	AT5G61270	de-etiolation, regulation of DNA-templated transcription, response to light stimulus
AT5G61620	AT5G61620	regulation of DNA-templated transcription
AT5G66940	AT5G66940	regulation of DNA-templated transcription
1From arabidopsis.org
Supplementary Table 04.
List of 29 Consistent transcription factors identified in 20 runs of logistic regression with LASSO. Name, AGI and GO terms identified on arabidopsis.org (TAIR) are provided.

## Sheet: 05. Putative Targets
TF	Putative Target	Known Iron Gene	TF
LHY1	AT1G11530	0	0
LHY1	AT1G62580	0	0
LHY1	AT1G68470	0	0
LHY1	AT2G13360	0	0
LHY1	AT2G30600	0	0
LHY1	AT4G04040	0	0
LHY1	AT4G36670	0	0
LHY1	AT5G06740	0	0
LHY1	AT5G44585	0	0
LHY1	AT5G61440	0	0
AT5G61620	AT1G13480	0	0
AT5G61620	AT2G14170	0	0
AT5G61620	AT2G30600	0	0
AT5G61620	AT2G39000	0	0
AT5G61620	AT2G47550	0	0
AT5G61620	AT3G09780	0	0
AT5G61620	AT3G19930	0	0
AT5G61620	AT3G45330	0	0
AT5G61620	AT4G36670	0	0
AT5G61620	AT5G24110	0	1
AT5G61620	AT5G24230	0	0
AT5G61620	AT5G24490	0	0
AT5G61620	AT5G25910	0	0
AT5G61620	AT5G36930	0	0
AT5G61620	AT5G46040	0	0
AT5G61620	AT5G48620	0	0
AT5G61620	AT5G57655	0	0
AT5G61620	AT5G60270	0	0
AT5G61620	AT5G61440	0	0
AT5G18090	AT1G02930	0	0
AT5G18090	AT1G04710	0	0
AT5G18090	AT1G06510	0	0
AT5G18090	AT1G06710	0	0
AT5G18090	AT1G08930	0	0
AT5G18090	AT1G13110	0	0
AT5G18090	AT1G13580	0	0
AT5G18090	AT1G16480	0	0
AT5G18090	AT1G17300	0	0
AT5G18090	AT1G18750	0	1
AT5G18090	AT1G24290	0	0
AT5G18090	AT1G29530	0	0
AT5G18090	AT1G30520	0	0
AT5G18090	AT1G53025	0	0
AT5G18090	AT1G53520	0	0
AT5G18090	AT1G60770	0	0
AT5G18090	AT1G64010	0	0
AT5G18090	AT1G64020	0	0
AT5G18090	AT1G79850	0	0
AT5G18090	AT2G02930	0	0
AT5G18090	AT2G15128	0	0
AT5G18090	AT2G17140	0	0
AT5G18090	AT2G19800	0	0
AT5G18090	AT2G29740	0	0
AT5G18090	AT2G30520	0	0
AT5G18090	AT2G34750	0	0
AT5G18090	AT2G34920	0	0
AT5G18090	AT2G38230	0	0
AT5G18090	AT2G38370	0	0
AT5G18090	AT2G39080	0	0
AT5G18090	AT2G39400	0	0
AT5G18090	AT2G41100	0	0
AT5G18090	AT2G43030	0	0
AT5G18090	AT2G43620	0	0
AT5G18090	AT2G44380	0	0
AT5G18090	AT3G02820	0	0
AT5G18090	AT3G06530	0	0
AT5G18090	AT3G12220	0	0
AT5G18090	AT3G15360	0	0
AT5G18090	AT3G15450	0	0
AT5G18090	AT3G15630	0	0
AT5G18090	AT3G16260	0	0
AT5G18090	AT3G16320	0	0
AT5G18090	AT3G17170	0	0
AT5G18090	AT3G18250	0	0
AT5G18090	AT3G18730	0	0
AT5G18090	AT3G19470	0	0
AT5G18090	AT3G21540	0	0
AT5G18090	AT3G22060	0	0
AT5G18090	AT3G25882	0	0
AT5G18090	AT3G26210	0	0
AT5G18090	AT3G27850	0	0
AT5G18090	AT3G30775	0	0
AT5G18090	AT3G45050	0	0
AT5G18090	AT3G49725	0	0
AT5G18090	AT3G51340	0	0
AT5G18090	AT3G52140	0	0
AT5G18090	AT3G54220	0	1
AT5G18090	AT3G57940	0	0
AT5G18090	AT3G63370	0	0
AT5G18090	AT4G00690	0	0
AT5G18090	AT4G00930	0	0
AT5G18090	AT4G03460	0	0
AT5G18090	AT4G03935	0	0
AT5G18090	AT4G04670	0	0
AT5G18090	AT4G04850	0	0
AT5G18090	AT4G04940	0	0
AT5G18090	AT4G14365	0	0
AT5G18090	AT4G20940	0	0
AT5G18090	AT4G22212	0	0
AT5G18090	AT4G23250	0	0
AT5G18090	AT4G24890	0	0
AT5G18090	AT4G25050	0	0
AT5G18090	AT4G25080	0	0
AT5G18090	AT4G25110	0	0
AT5G18090	AT4G27010	0	0
AT5G18090	AT4G33010	0	0
AT5G18090	AT4G38160	0	0
AT5G18090	AT4G39640	0	0
AT5G18090	AT5G04895	0	0
AT5G18090	AT5G19230	0	0
AT5G18090	AT5G27400	0	0
AT5G18090	AT5G35945	0	0
AT5G18090	AT5G38940	0	0
AT5G18090	AT5G39710	0	0
AT5G18090	AT5G40950	0	0
AT5G18090	AT5G44990	0	0
AT5G18090	AT5G47240	0	0
AT5G18090	AT5G48430	0	0
AT5G18090	AT5G49410	0	0
AT5G18090	AT5G49640	0	0
AT5G18090	AT5G58650	0	0
AT5G18090	AT5G61940	0	1
AT5G18090	AT5G63540	0	0
WRKY20	AT1G02920	0	0
WRKY20	AT1G02930	0	0
WRKY20	AT1G03620	0	0
WRKY20	AT1G10340	0	0
WRKY20	AT1G11530	0	0
WRKY20	AT1G13110	0	0
WRKY20	AT1G13480	0	0
WRKY20	AT1G23840	0	0
WRKY20	AT1G26380	0	0
WRKY20	AT1G30720	0	0
WRKY20	AT1G35625	0	0
WRKY20	AT1G51790	0	0
WRKY20	AT1G51920	0	0
WRKY20	AT1G52200	0	0
WRKY20	AT1G54890	0	0
WRKY20	AT1G64010	0	0
WRKY20	AT1G64020	0	0
WRKY20	AT1G65845	0	0
WRKY20	AT1G67270	0	0
WRKY20	AT1G67980	0	0
WRKY20	AT1G69920	0	0
WRKY20	AT2G13360	0	0
WRKY20	AT2G25900	0	1
WRKY20	AT2G34180	0	0
WRKY20	AT2G39400	0	0
WRKY20	AT2G39530	0	0
WRKY20	AT2G41810	0	0
WRKY20	AT2G43620	0	0
WRKY20	AT2G44010	0	0
WRKY20	AT2G47400	0	0
WRKY20	AT3G09780	0	0
WRKY20	AT3G15360	0	0
WRKY20	AT3G18250	0	0
WRKY20	AT3G20110	0	0
WRKY20	AT3G22060	0	0
WRKY20	AT3G27950	0	0
WRKY20	AT3G30775	0	0
WRKY20	AT3G46690	0	0
WRKY20	AT3G47050	0	0
WRKY20	AT3G50470	0	0
WRKY20	AT3G51340	0	0
WRKY20	AT3G54420	0	0
WRKY20	AT4G14365	0	0
WRKY20	AT4G18205	0	0
WRKY20	AT4G22690	0	0
WRKY20	AT4G23180	0	0
WRKY20	AT4G23250	0	0
WRKY20	AT4G25110	0	0
WRKY20	AT4G26260	0	0
WRKY20	AT4G28703	0	0
WRKY20	AT5G06740	0	0
WRKY20	AT5G17960	0	0
WRKY20	AT5G20250	0	0
WRKY20	AT5G22920	0	0
WRKY20	AT5G25260	0	0
WRKY20	AT5G25440	0	0
WRKY20	AT5G25910	0	0
WRKY20	AT5G40590	0	0
WRKY20	AT5G43520	0	0
WRKY20	AT5G44572	0	0
WRKY20	AT5G48620	0	0
WRKY20	AT5G54720	0	0
WRKY20	AT5G56550	0	0
WRKY20	AT5G58650	0	0
WRKY20	AT5G60270	0	0
WRKY20	AT5G61440	0	0
WRKY20	AT5G64120	0	0
WRKY20	AT5G65690	0	0
WRKY65	AT1G08930	0	0
WRKY65	AT1G10340	0	0
WRKY65	AT1G13110	0	0
WRKY65	AT1G13480	0	0
WRKY65	AT1G21110	0	0
WRKY65	AT1G21120	0	0
WRKY65	AT1G23840	0	0
WRKY65	AT1G30720	0	0
WRKY65	AT1G35625	0	0
WRKY65	AT1G51790	0	0
WRKY65	AT1G52200	0	0
WRKY65	AT1G54890	0	0
WRKY65	AT1G65845	0	0
WRKY65	AT1G67270	0	0
WRKY65	AT1G67980	0	0
WRKY65	AT2G19800	0	0
WRKY65	AT2G28960	0	0
WRKY65	AT2G34180	0	0
WRKY65	AT2G39530	0	0
WRKY65	AT2G41810	0	0
WRKY65	AT2G43620	0	0
WRKY65	AT2G44010	0	0
WRKY65	AT2G44380	0	0
WRKY65	AT2G47400	0	0
WRKY65	AT3G09780	0	0
WRKY65	AT3G15360	0	0
WRKY65	AT3G22060	0	0
WRKY65	AT3G26210	0	0
WRKY65	AT3G27950	0	0
WRKY65	AT3G30775	0	0
WRKY65	AT3G46690	0	0
WRKY65	AT3G47050	0	0
WRKY65	AT3G54420	0	0
WRKY65	AT3G55150	0	0
WRKY65	AT4G15310	0	0
WRKY65	AT4G18197	0	0
WRKY65	AT4G18205	0	0
WRKY65	AT4G22690	0	0
WRKY65	AT4G23180	0	0
WRKY65	AT4G23250	0	0
WRKY65	AT4G25110	0	0
WRKY65	AT4G25170	0	0
WRKY65	AT4G36670	0	0
WRKY65	AT5G06740	0	0
WRKY65	AT5G20250	0	0
WRKY65	AT5G25260	0	0
WRKY65	AT5G25440	0	0
WRKY65	AT5G25910	0	0
WRKY65	AT5G38940	0	0
WRKY65	AT5G40590	0	0
WRKY65	AT5G43520	0	0
WRKY65	AT5G44572	0	0
WRKY65	AT5G44585	0	0
WRKY65	AT5G44990	0	0
WRKY65	AT5G45000	0	0
WRKY65	AT5G56550	0	0
WRKY65	AT5G58650	0	0
WRKY65	AT5G60270	0	0
WRKY65	AT5G64120	0	0
SND2	AT1G07180	0	0
SND2	AT1G09740	0	0
SND2	AT1G13540	0	0
SND2	AT1G15385	0	0
SND2	AT1G17360	0	0
SND2	AT1G17620	0	0
SND2	AT1G18990	0	0
SND2	AT1G19020	0	0
SND2	AT1G22400	0	0
SND2	AT1G23450	0	0
SND2	AT1G23460	0	0
SND2	AT1G28480	0	0
SND2	AT1G58520	0	0
SND2	AT1G60000	0	0
SND2	AT1G62770	0	0
SND2	AT1G67855	0	0
SND2	AT1G69540	0	1
SND2	AT1G73750	0	0
SND2	AT2G19920	0	0
SND2	AT2G21180	0	0
SND2	AT2G40340	0	1
SND2	AT2G42690	0	0
SND2	AT2G43890	0	0
SND2	AT2G47450	0	0
SND2	AT3G04640	0	0
SND2	AT3G07340	0	1
SND2	AT3G10815	0	0
SND2	AT3G17770	0	0
SND2	AT3G25740	0	0
SND2	AT3G26710	0	0
SND2	AT3G48390	0	0
SND2	AT3G49540	0	0
SND2	AT3G52250	0	1
SND2	AT3G53720	0	0
SND2	AT4G13500	0	0
SND2	AT4G14970	0	0
SND2	AT4G15215	0	0
SND2	AT4G15233	0	0
SND2	AT4G30830	0	0
SND2	AT4G32810	0	0
SND2	AT4G33150	0	0
SND2	AT4G37540	0	1
SND2	AT5G01630	0	0
SND2	AT5G10695	0	0
SND2	AT5G13800	0	0
SND2	AT5G15660	0	0
SND2	AT5G41080	0	0
SND2	AT5G49480	0	0
SND2	AT5G51970	0	0
SND2	AT5G54940	0	0
SND2	AT5G57510	0	0
SND2	AT5G60700	0	0
SND2	AT5G63020	0	0
BZIP16	AT1G05100	0	0
BZIP16	AT1G07150	0	0
BZIP16	AT1G07590	0	0
BZIP16	AT1G09080	0	0
BZIP16	AT1G10530	0	0
BZIP16	AT1G12030	0	0
BZIP16	AT1G12320	0	0
BZIP16	AT1G15180	0	0
BZIP16	AT1G15330	0	0
BZIP16	AT1G15380	0	0
BZIP16	AT1G18270	0	0
BZIP16	AT1G20450	0	0
BZIP16	AT1G20630	0	0
BZIP16	AT1G20816	0	0
BZIP16	AT1G21000	0	0
BZIP16	AT1G25530	0	0
BZIP16	AT1G27320	0	0
BZIP16	AT1G28330	0	0
BZIP16	AT1G32470	0	0
BZIP16	AT1G32560	0	0
BZIP16	AT1G32870	0	1
BZIP16	AT1G43160	0	1
BZIP16	AT1G52690	0	0
BZIP16	AT1G53025	0	0
BZIP16	AT1G54850	0	0
BZIP16	AT1G58037	0	0
BZIP16	AT1G68650	1	0
BZIP16	AT1G69295	0	0
BZIP16	AT1G70280	0	0
BZIP16	AT1G70750	0	0
BZIP16	AT1G72500	0	0
BZIP16	AT1G72510	0	0
BZIP16	AT1G72820	0	0
BZIP16	AT1G73480	0	0
BZIP16	AT1G74770	1	0
BZIP16	AT1G75600	0	0
BZIP16	AT1G77120	0	0
BZIP16	AT1G77280	1	0
BZIP16	AT2G02710	0	0
BZIP16	AT2G02930	0	0
BZIP16	AT2G04800	0	0
BZIP16	AT2G05160	0	0
BZIP16	AT2G15390	0	0
BZIP16	AT2G18000	0	0
BZIP16	AT2G18193	0	0
BZIP16	AT2G19310	0	0
BZIP16	AT2G20724	0	0
BZIP16	AT2G21860	0	0
BZIP16	AT2G22470	0	0
BZIP16	AT2G23170	0	0
BZIP16	AT2G24150	0	0
BZIP16	AT2G27930	0	0
BZIP16	AT2G28940	0	0
BZIP16	AT2G38230	0	0
BZIP16	AT2G39000	0	0
BZIP16	AT2G41240	1	1
BZIP16	AT2G41280	0	0
BZIP16	AT2G43120	0	0
BZIP16	AT2G43880	0	0
BZIP16	AT3G02410	0	0
BZIP16	AT3G03520	0	0
BZIP16	AT3G04060	0	1
BZIP16	AT3G07650	0	1
BZIP16	AT3G08970	0	0
BZIP16	AT3G08990	0	0
BZIP16	AT3G13450	0	0
BZIP16	AT3G15540	0	0
BZIP16	AT3G17040	0	0
BZIP16	AT3G19580	0	1
BZIP16	AT3G20300	0	0
BZIP16	AT3G20710	0	0
BZIP16	AT3G23050	0	0
BZIP16	AT3G23700	0	0
BZIP16	AT3G23920	0	0
BZIP16	AT3G25240	0	0
BZIP16	AT3G28740	0	0
BZIP16	AT3G45230	0	0
BZIP16	AT3G49780	0	0
BZIP16	AT3G56910	0	0
BZIP16	AT3G61270	0	0
BZIP16	AT3G61740	0	0
BZIP16	AT3G61930	1	0
BZIP16	AT3G62700	0	0
BZIP16	AT3G62760	0	0
BZIP16	AT3G63210	0	0
BZIP16	AT4G14713	0	0
BZIP16	AT4G16370	1	0
BZIP16	AT4G18980	0	0
BZIP16	AT4G19395	0	0
BZIP16	AT4G20362	0	0
BZIP16	AT4G22070	0	1
BZIP16	AT4G22890	0	0
BZIP16	AT4G24480	0	0
BZIP16	AT4G24960	0	0
BZIP16	AT4G26050	0	0
BZIP16	AT4G27410	0	1
BZIP16	AT4G27520	0	0
BZIP16	AT4G28290	0	0
BZIP16	AT4G28703	0	0
BZIP16	AT4G28720	0	0
BZIP16	AT4G33467	0	0
BZIP16	AT4G35550	0	1
BZIP16	AT4G37370	0	0
BZIP16	AT4G37420	0	0
BZIP16	AT4G38400	0	0
BZIP16	AT5G02430	0	0
BZIP16	AT5G04250	0	0
BZIP16	AT5G05250	1	0
BZIP16	AT5G06760	0	0
BZIP16	AT5G08565	0	0
BZIP16	AT5G13740	1	0
BZIP16	AT5G15180	0	0
BZIP16	AT5G18670	0	0
BZIP16	AT5G20250	0	0
BZIP16	AT5G20700	0	0
BZIP16	AT5G27610	0	0
BZIP16	AT5G40950	0	0
BZIP16	AT5G41080	0	0
BZIP16	AT5G42690	0	0
BZIP16	AT5G44585	0	0
BZIP16	AT5G51260	0	0
BZIP16	AT5G53450	1	0
BZIP16	AT5G54165	0	0
BZIP16	AT5G55090	0	0
BZIP16	AT5G57050	0	0
BZIP16	AT5G58650	0	0
BZIP16	AT5G61940	0	1
BZIP16	AT5G62670	0	0
BZIP16	AT5G64510	0	0
BZIP16	AT5G66780	0	0
BZIP16	AT5G67140	0	0
BZIP16	AT5G67300	0	1
BZIP16	AT5G67460	0	0
BZIP16	ATMG01390	0	0
AT2G45680	AT1G03870	0	0
AT2G45680	AT1G04100	0	0
AT2G45680	AT1G04445	0	1
AT2G45680	AT1G05530	0	0
AT2G45680	AT1G17580	0	0
AT2G45680	AT1G20070	0	0
AT2G45680	AT1G55210	0	0
AT2G45680	AT1G71110	0	0
AT2G45680	AT1G77760	0	0
AT2G45680	AT2G01020	0	0
AT2G45680	AT2G15500	0	0
AT2G45680	AT2G21780	0	0
AT2G45680	AT2G29730	0	0
AT2G45680	AT2G32560	0	0
AT2G45680	AT2G32930	0	1
AT2G45680	AT3G03280	0	0
AT2G45680	AT3G06770	0	0
AT2G45680	AT3G22380	0	0
AT2G45680	AT3G22830	0	1
AT2G45680	AT3G32030	0	0
AT2G45680	AT3G41979	0	0
AT2G45680	AT4G30830	0	0
AT2G45680	AT5G15480	0	1
AT2G45680	AT5G21280	0	0
CUC1	AT1G02000	0	0
CUC1	AT1G02280	0	0
CUC1	AT1G02530	0	0
CUC1	AT1G05820	0	0
CUC1	AT1G09080	0	0
CUC1	AT1G13300	0	1
CUC1	AT1G15180	0	0
CUC1	AT1G15385	0	0
CUC1	AT1G17620	0	0
CUC1	AT1G18980	0	0
CUC1	AT1G19020	0	0
CUC1	AT1G21340	0	1
CUC1	AT1G22400	0	0
CUC1	AT1G28470	0	1
CUC1	AT1G28480	0	0
CUC1	AT1G43765	0	0
CUC1	AT1G49530	0	0
CUC1	AT1G53625	0	0
CUC1	AT1G53633	0	0
CUC1	AT1G55040	0	0
CUC1	AT1G71130	0	1
CUC1	AT1G73480	0	0
CUC1	AT1G76970	0	0
CUC1	AT1G79245	0	0
CUC1	AT1G79410	0	0
CUC1	AT2G20724	0	0
CUC1	AT2G20970	0	0
CUC1	AT2G21640	0	0
CUC1	AT2G21780	0	0
CUC1	AT2G23400	0	0
CUC1	AT2G23410	0	0
CUC1	AT2G29480	0	0
CUC1	AT2G31560	0	0
CUC1	AT2G33680	0	0
CUC1	AT2G34070	0	0
CUC1	AT2G34450	0	0
CUC1	AT2G34500	0	0
CUC1	AT2G35770	0	0
CUC1	AT2G36080	0	1
CUC1	AT2G37330	0	0
CUC1	AT2G38060	0	0
CUC1	AT2G38210	0	0
CUC1	AT2G39410	0	0
CUC1	AT2G39980	0	0
CUC1	AT2G40340	0	1
CUC1	AT2G41630	0	0
CUC1	AT2G43000	0	1
CUC1	AT2G44020	0	0
CUC1	AT2G46950	0	0
CUC1	AT3G01420	0	0
CUC1	AT3G04630	0	0
CUC1	AT3G04640	0	0
CUC1	AT3G07340	0	1
CUC1	AT3G10520	0	0
CUC1	AT3G13230	0	0
CUC1	AT3G16350	0	1
CUC1	AT3G19320	0	0
CUC1	AT3G19580	0	1
CUC1	AT3G19970	0	0
CUC1	AT3G21180	0	0
CUC1	AT3G45710	0	0
CUC1	AT3G46230	0	0
CUC1	AT3G46800	0	0
CUC1	AT3G53720	0	0
CUC1	AT3G60610	0	0
CUC1	AT3G62850	0	1
CUC1	AT3G63380	0	0
CUC1	AT4G00150	0	1
CUC1	AT4G01630	0	0
CUC1	AT4G13440	0	0
CUC1	AT4G13890	0	0
CUC1	AT4G14630	0	0
CUC1	AT4G14940	0	0
CUC1	AT4G18425	0	0
CUC1	AT4G23170	0	0
CUC1	AT4G23450	0	1
CUC1	AT4G23700	0	0
CUC1	AT4G25070	0	0
CUC1	AT4G25200	0	0
CUC1	AT4G26320	0	0
CUC1	AT4G28720	0	0
CUC1	AT4G30290	0	0
CUC1	AT4G30670	0	0
CUC1	AT4G37370	0	0
CUC1	AT5G01445	0	0
CUC1	AT5G03860	0	0
CUC1	AT5G05965	0	0
CUC1	AT5G10695	0	0
CUC1	AT5G18270	0	1
CUC1	AT5G23220	0	0
CUC1	AT5G24070	0	0
CUC1	AT5G37760	0	0
CUC1	AT5G38700	0	0
CUC1	AT5G40020	0	0
CUC1	AT5G49480	0	0
CUC1	AT5G51260	0	0
CUC1	AT5G54940	0	0
CUC1	AT5G57510	0	0
CUC1	AT5G62100	0	0
CUC1	AT5G62520	0	0
CUC1	AT5G64230	0	0
TCP7	AT1G07280	0	0
TCP7	AT1G17580	0	0
TCP7	AT1G34260	0	0
TCP7	AT1G71110	0	0
TCP7	AT1G77760	0	0
TCP7	AT2G15500	0	0
TCP7	AT2G32560	0	0
TCP7	AT2G32930	0	1
TCP7	AT3G15240	0	0
TCP7	AT3G22380	0	0
TCP7	AT4G25050	0	0
TCP7	AT4G30830	0	0
TCP7	AT5G07380	0	0
TCP7	AT5G56260	0	0
AT1G28160	AT1G01970	0	0
AT1G28160	AT1G03620	0	0
AT1G28160	AT1G04870	0	0
AT1G28160	AT1G04945	0	0
AT1G28160	AT1G05200	0	0
AT1G28160	AT1G05820	0	0
AT1G28160	AT1G05960	0	0
AT1G28160	AT1G06720	0	0
AT1G28160	AT1G10300	0	0
AT1G28160	AT1G10530	0	0
AT1G28160	AT1G11420	0	0
AT1G28160	AT1G18270	0	0
AT1G28160	AT1G18570	0	1
AT1G28160	AT1G20065	0	0
AT1G28160	AT1G21680	0	0
AT1G28160	AT1G21980	0	0
AT1G28160	AT1G22350	0	0
AT1G28160	AT1G22470	0	0
AT1G28160	AT1G23935	0	0
AT1G28160	AT1G24290	0	0
AT1G28160	AT1G27320	0	0
AT1G28160	AT1G35710	0	0
AT1G28160	AT1G50630	0	0
AT1G28160	AT1G52690	0	0
AT1G28160	AT1G54970	0	0
AT1G28160	AT1G55040	0	0
AT1G28160	AT1G59990	0	0
AT1G28160	AT1G61400	0	0
AT1G28160	AT1G71120	0	0
AT1G28160	AT1G71420	0	0
AT1G28160	AT1G72500	0	0
AT1G28160	AT1G73480	0	0
AT1G28160	AT1G74770	1	0
AT1G28160	AT1G76740	0	0
AT1G28160	AT1G77170	0	0
AT1G28160	AT1G77270	0	0
AT1G28160	AT1G78840	0	0
AT1G28160	AT1G79220	0	0
AT1G28160	AT1G79245	0	0
AT1G28160	AT1G79410	0	0
AT1G28160	AT1G80270	0	0
AT1G28160	AT1G80650	0	0
AT1G28160	AT1G80670	0	0
AT1G28160	AT1G80720	0	0
AT1G28160	AT2G01020	0	0
AT1G28160	AT2G02930	0	0
AT1G28160	AT2G15220	0	0
AT1G28160	AT2G19920	0	0
AT1G28160	AT2G23100	0	0
AT1G28160	AT2G23110	0	0
AT1G28160	AT2G26560	0	0
AT1G28160	AT2G31560	0	0
AT1G28160	AT2G31890	0	0
AT1G28160	AT2G32230	0	0
AT1G28160	AT2G33240	0	0
AT1G28160	AT2G33680	0	0
AT1G28160	AT2G36460	0	0
AT1G28160	AT2G38240	0	0
AT1G28160	AT2G43120	0	0
AT1G28160	AT2G44040	0	0
AT1G28160	AT2G44640	0	0
AT1G28160	AT2G46950	0	0
AT1G28160	AT2G47300	0	0
AT1G28160	AT2G47400	0	0
AT1G28160	AT2G47520	0	1
AT1G28160	AT2G48120	0	0
AT1G28160	AT3G01950	0	0
AT1G28160	AT3G04850	0	1
AT1G28160	AT3G05780	0	0
AT1G28160	AT3G07050	0	0
AT1G28160	AT3G07200	0	1
AT1G28160	AT3G07360	0	0
AT1G28160	AT3G08970	0	0
AT1G28160	AT3G09210	0	0
AT1G28160	AT3G09560	0	0
AT1G28160	AT3G10050	0	0
AT1G28160	AT3G13100	0	0
AT1G28160	AT3G15590	0	0
AT1G28160	AT3G18730	0	0
AT1G28160	AT3G19440	0	0
AT1G28160	AT3G19920	0	0
AT1G28160	AT3G23700	0	0
AT1G28160	AT3G23800	0	0
AT1G28160	AT3G24500	0	0
AT1G28160	AT3G25740	0	0
AT1G28160	AT3G30775	0	0
AT1G28160	AT3G41979	0	0
AT1G28160	AT3G45050	0	0
AT1G28160	AT3G47840	0	0
AT1G28160	AT3G48500	0	0
AT1G28160	AT3G48520	0	0
AT1G28160	AT3G48850	0	0
AT1G28160	AT3G49410	0	0
AT1G28160	AT3G50630	0	0
AT1G28160	AT3G50970	0	0
AT1G28160	AT3G51600	0	0
AT1G28160	AT3G52140	0	0
AT1G28160	AT3G52390	0	0
AT1G28160	AT3G52810	0	0
AT1G28160	AT3G53230	0	0
AT1G28160	AT3G55720	0	0
AT1G28160	AT3G56360	0	0
AT1G28160	AT3G56980	1	1
AT1G28160	AT3G60960	0	0
AT1G28160	AT3G63060	0	0
AT1G28160	AT4G01995	0	0
AT1G28160	AT4G12240	0	1
AT1G28160	AT4G13500	0	0
AT1G28160	AT4G15215	0	0
AT1G28160	AT4G15810	0	0
AT1G28160	AT4G16630	0	0
AT1G28160	AT4G22270	0	0
AT1G28160	AT4G25030	0	0
AT1G28160	AT4G25120	0	0
AT1G28160	AT4G27520	0	0
AT1G28160	AT4G29060	0	0
AT1G28160	AT4G29910	0	0
AT1G28160	AT4G30280	0	0
AT1G28160	AT4G30845	0	0
AT1G28160	AT4G33467	0	0
AT1G28160	AT4G33930	0	0
AT1G28160	AT4G34131	0	0
AT1G28160	AT4G34710	0	0
AT1G28160	AT4G34910	0	0
AT1G28160	AT4G34920	0	0
AT1G28160	AT4G37170	0	0
AT1G28160	AT4G38140	0	1
AT1G28160	AT5G01410	0	0
AT1G28160	AT5G01900	0	1
AT1G28160	AT5G02090	0	0
AT1G28160	AT5G03030	0	0
AT1G28160	AT5G04885	0	0
AT1G28160	AT5G04895	0	0
AT1G28160	AT5G05240	0	0
AT1G28160	AT5G05420	0	0
AT1G28160	AT5G05965	0	0
AT1G28160	AT5G06760	0	0
AT1G28160	AT5G08620	0	0
AT1G28160	AT5G09220	0	0
AT1G28160	AT5G09380	0	0
AT1G28160	AT5G14050	0	0
AT1G28160	AT5G17850	0	0
AT1G28160	AT5G20230	0	0
AT1G28160	AT5G22140	0	0
AT1G28160	AT5G23930	0	0
AT1G28160	AT5G25440	0	0
AT1G28160	AT5G27990	0	0
AT1G28160	AT5G28500	0	0
AT1G28160	AT5G39785	0	0
AT1G28160	AT5G40880	0	1
AT1G28160	AT5G49360	0	0
AT1G28160	AT5G53450	1	0
AT1G28160	AT5G55220	0	0
AT1G28160	AT5G61030	0	0
AT1G28160	AT5G61810	0	0
AT1G28160	AT5G63540	0	0
AT1G28160	AT5G64560	0	0
AT1G28160	AT5G67140	0	0
AT1G28160	AT5G67160	0	0
AT1G28160	AT5G67300	0	1
AT2G15740	AT1G02920	0	0
AT2G15740	AT1G04600	0	0
AT2G15740	AT1G04870	0	0
AT2G15740	AT1G05190	0	0
AT2G15740	AT1G05200	0	0
AT2G15740	AT1G05730	0	0
AT2G15740	AT1G05820	0	0
AT2G15740	AT1G06090	0	0
AT2G15740	AT1G06510	0	0
AT2G15740	AT1G06720	0	0
AT2G15740	AT1G07070	0	0
AT2G15740	AT1G07150	0	0
AT2G15740	AT1G07830	0	0
AT2G15740	AT1G09420	0	0
AT2G15740	AT1G09600	0	0
AT2G15740	AT1G09740	0	0
AT2G15740	AT1G10530	0	0
AT2G15740	AT1G11420	0	0
AT2G15740	AT1G12320	0	0
AT2G15740	AT1G18570	0	1
AT2G15740	AT1G20900	0	0
AT2G15740	AT1G21110	0	0
AT2G15740	AT1G22350	0	0
AT2G15740	AT1G23935	0	0
AT2G15740	AT1G26100	0	0
AT2G15740	AT1G26380	0	0
AT2G15740	AT1G28690	0	0
AT2G15740	AT1G30520	0	0
AT2G15740	AT1G30680	0	0
AT2G15740	AT1G32380	0	0
AT2G15740	AT1G32560	0	0
AT2G15740	AT1G33280	0	1
AT2G15740	AT1G35710	0	0
AT2G15740	AT1G42470	0	0
AT2G15740	AT1G47820	0	0
AT2G15740	AT1G48350	0	0
AT2G15740	AT1G48570	0	0
AT2G15740	AT1G54530	0	0
AT2G15740	AT1G59990	0	0
AT2G15740	AT1G61400	0	0
AT2G15740	AT1G62120	0	0
AT2G15740	AT1G62750	0	0
AT2G15740	AT1G64010	0	0
AT2G15740	AT1G64185	0	0
AT2G15740	AT1G65295	0	0
AT2G15740	AT1G66500	0	1
AT2G15740	AT1G66730	0	0
AT2G15740	AT1G71120	0	0
AT2G15740	AT1G72520	0	0
AT2G15740	AT1G73590	0	0
AT2G15740	AT1G76970	0	0
AT2G15740	AT1G77170	0	0
AT2G15740	AT1G77490	0	0
AT2G15740	AT1G78840	0	0
AT2G15740	AT1G79150	0	0
AT2G15740	AT1G79220	0	0
AT2G15740	AT1G79850	0	0
AT2G15740	AT1G80670	0	0
AT2G15740	AT2G01510	0	0
AT2G15740	AT2G02150	0	0
AT2G15740	AT2G02750	0	0
AT2G15740	AT2G02930	0	0
AT2G15740	AT2G02990	0	0
AT2G15740	AT2G15220	0	0
AT2G15740	AT2G19310	0	0
AT2G15740	AT2G20815	0	0
AT2G15740	AT2G21180	0	0
AT2G15740	AT2G23100	0	0
AT2G15740	AT2G23110	0	0
AT2G15740	AT2G31810	0	0
AT2G15740	AT2G31890	0	0
AT2G15740	AT2G36460	0	0
AT2G15740	AT2G37530	0	0
AT2G15740	AT2G37710	0	0
AT2G15740	AT2G38695	0	0
AT2G15740	AT2G39230	0	0
AT2G15740	AT2G39300	0	0
AT2G15740	AT2G41700	0	0
AT2G15740	AT2G42130	0	0
AT2G15740	AT2G42170	0	0
AT2G15740	AT2G42690	0	0
AT2G15740	AT2G43620	0	0
AT2G15740	AT2G44380	0	0
AT2G15740	AT2G44510	0	0
AT2G15740	AT2G44640	0	0
AT2G15740	AT2G46950	0	0
AT2G15740	AT3G01950	0	0
AT2G15740	AT3G02330	0	0
AT2G15740	AT3G03440	0	0
AT2G15740	AT3G03630	0	0
AT2G15740	AT3G05640	0	0
AT2G15740	AT3G06450	0	0
AT2G15740	AT3G07050	0	0
AT2G15740	AT3G07360	0	0
AT2G15740	AT3G08970	0	0
AT2G15740	AT3G09560	0	0
AT2G15740	AT3G10050	0	0
AT2G15740	AT3G13230	0	0
AT2G15740	AT3G13940	0	0
AT2G15740	AT3G15360	0	0
AT2G15740	AT3G15590	0	0
AT2G15740	AT3G16320	0	0
AT2G15740	AT3G17040	0	0
AT2G15740	AT3G17170	0	0
AT2G15740	AT3G17770	0	0
AT2G15740	AT3G18320	0	0
AT2G15740	AT3G18600	0	0
AT2G15740	AT3G19440	0	0
AT2G15740	AT3G20710	0	0
AT2G15740	AT3G22060	0	0
AT2G15740	AT3G24430	0	0
AT2G15740	AT3G24500	0	0
AT2G15740	AT3G25882	0	0
AT2G15740	AT3G30775	0	0
AT2G15740	AT3G44750	0	1
AT2G15740	AT3G45050	0	0
AT2G15740	AT3G46870	0	0
AT2G15740	AT3G47050	0	0
AT2G15740	AT3G48490	0	0
AT2G15740	AT3G48850	0	0
AT2G15740	AT3G49320	0	0
AT2G15740	AT3G49740	0	0
AT2G15740	AT3G50060	0	1
AT2G15740	AT3G52820	0	0
AT2G15740	AT3G55080	0	0
AT2G15740	AT3G55150	0	0
AT2G15740	AT3G56360	0	0
AT2G15740	AT3G57020	0	0
AT2G15740	AT3G59420	0	0
AT2G15740	AT3G61340	0	0
AT2G15740	AT3G62470	0	0
AT2G15740	AT3G62760	0	0
AT2G15740	AT3G62850	0	1
AT2G15740	AT3G63520	0	0
AT2G15740	AT4G01995	0	0
AT2G15740	AT4G02130	0	0
AT2G15740	AT4G02990	0	0
AT2G15740	AT4G03460	0	0
AT2G15740	AT4G04190	0	0
AT2G15740	AT4G04850	0	0
AT2G15740	AT4G09160	0	0
AT2G15740	AT4G10470	0	0
AT2G15740	AT4G12600	0	0
AT2G15740	AT4G13710	0	0
AT2G15740	AT4G14100	0	0
AT2G15740	AT4G14365	0	0
AT2G15740	AT4G14695	0	0
AT2G15740	AT4G16630	0	0
AT2G15740	AT4G16765	0	0
AT2G15740	AT4G16770	0	0
AT2G15740	AT4G17360	0	0
AT2G15740	AT4G19130	0	0
AT2G15740	AT4G21410	0	0
AT2G15740	AT4G22270	0	0
AT2G15740	AT4G23060	0	0
AT2G15740	AT4G23070	0	0
AT2G15740	AT4G26880	0	0
AT2G15740	AT4G27490	0	0
AT2G15740	AT4G28320	0	0
AT2G15740	AT4G28410	0	0
AT2G15740	AT4G29060	0	0
AT2G15740	AT4G30825	0	0
AT2G15740	AT4G31910	0	0
AT2G15740	AT4G32300	0	0
AT2G15740	AT4G32440	0	0
AT2G15740	AT4G34920	0	0
AT2G15740	AT4G35520	0	0
AT2G15740	AT4G35720	0	0
AT2G15740	AT4G35770	0	0
AT2G15740	AT4G37170	0	0
AT2G15740	AT4G38160	0	0
AT2G15740	AT4G39640	0	0
AT2G15740	AT4G39660	0	0
AT2G15740	AT5G01110	0	0
AT2G15740	AT5G01900	0	1
AT2G15740	AT5G02090	0	0
AT2G15740	AT5G02480	0	0
AT2G15740	AT5G04885	0	0
AT2G15740	AT5G05240	0	0
AT2G15740	AT5G05965	0	0
AT2G15740	AT5G06230	0	0
AT2G15740	AT5G07010	0	0
AT2G15740	AT5G08610	0	0
AT2G15740	AT5G10695	0	0
AT2G15740	AT5G11450	0	0
AT2G15740	AT5G11470	0	0
AT2G15740	AT5G14050	0	0
AT2G15740	AT5G14160	0	0
AT2G15740	AT5G14920	0	0
AT2G15740	AT5G16750	0	0
AT2G15740	AT5G16930	0	0
AT2G15740	AT5G17270	0	0
AT2G15740	AT5G18670	0	0
AT2G15740	AT5G19230	0	0
AT2G15740	AT5G19900	0	0
AT2G15740	AT5G22140	0	0
AT2G15740	AT5G23220	0	0
AT2G15740	AT5G25440	0	0
AT2G15740	AT5G26220	0	0
AT2G15740	AT5G27390	0	0
AT2G15740	AT5G38200	0	0
AT2G15740	AT5G38610	0	0
AT2G15740	AT5G39930	0	0
AT2G15740	AT5G40880	0	1
AT2G15740	AT5G41600	0	0
AT2G15740	AT5G46680	0	0
AT2G15740	AT5G47050	0	0
AT2G15740	AT5G49480	0	0
AT2G15740	AT5G52790	0	0
AT2G15740	AT5G54165	0	0
AT2G15740	AT5G54720	0	0
AT2G15740	AT5G55280	0	0
AT2G15740	AT5G56500	0	0
AT2G15740	AT5G58650	0	0
AT2G15740	AT5G59400	0	0
AT2G15740	AT5G61940	0	1
AT2G15740	AT5G62165	0	1
AT2G15740	AT5G62670	0	0
AT2G15740	AT5G63810	0	0
AT2G15740	AT5G64120	0	0
AT2G15740	AT5G64430	0	0
AT2G15740	AT5G64510	0	0
AT2G15740	AT5G64560	0	0
AT2G15740	AT5G64870	0	0
AT2G15740	AT5G66280	0	0
AT2G15740	AT5G66470	0	0
AT2G15740	AT5G67140	0	0
AT2G15740	AT5G67160	0	0
CDF3	AT1G01470	0	0
CDF3	AT1G01580	1	0
CDF3	AT1G01780	0	0
CDF3	AT1G02000	0	0
CDF3	AT1G02280	0	0
CDF3	AT1G02370	0	0
CDF3	AT1G02890	0	0
CDF3	AT1G03100	0	0
CDF3	AT1G03660	0	0
CDF3	AT1G05100	0	0
CDF3	AT1G05300	1	0
CDF3	AT1G05340	0	0
CDF3	AT1G06450	0	0
CDF3	AT1G06560	0	0
CDF3	AT1G07650	0	0
CDF3	AT1G09070	0	0
CDF3	AT1G09300	0	0
CDF3	AT1G09600	0	0
CDF3	AT1G09790	1	0
CDF3	AT1G10140	0	0
CDF3	AT1G11100	0	0
CDF3	AT1G11420	0	0
CDF3	AT1G11580	0	0
CDF3	AT1G12110	0	0
CDF3	AT1G12775	0	0
CDF3	AT1G13080	0	0
CDF3	AT1G13195	0	0
CDF3	AT1G14185	0	0
CDF3	AT1G14840	0	0
CDF3	AT1G15040	0	0
CDF3	AT1G15100	0	1
CDF3	AT1G15380	0	0
CDF3	AT1G15430	0	0
CDF3	AT1G15520	0	0
CDF3	AT1G16460	0	0
CDF3	AT1G16850	0	0
CDF3	AT1G17170	0	0
CDF3	AT1G17300	0	0
CDF3	AT1G17360	0	0
CDF3	AT1G17580	0	0
CDF3	AT1G18570	0	1
CDF3	AT1G20140	0	0
CDF3	AT1G21000	0	0
CDF3	AT1G21110	0	0
CDF3	AT1G21120	0	0
CDF3	AT1G21520	0	0
CDF3	AT1G21530	0	0
CDF3	AT1G22400	0	0
CDF3	AT1G22980	0	0
CDF3	AT1G22985	0	1
CDF3	AT1G23560	0	0
CDF3	AT1G28100	0	0
CDF3	AT1G28330	0	0
CDF3	AT1G28550	0	0
CDF3	AT1G29160	0	1
CDF3	AT1G30720	0	0
CDF3	AT1G31320	0	1
CDF3	AT1G32460	0	0
CDF3	AT1G34260	0	0
CDF3	AT1G34490	0	0
CDF3	AT1G35680	0	0
CDF3	AT1G35710	0	0
CDF3	AT1G42470	0	0
CDF3	AT1G43670	0	0
CDF3	AT1G45015	0	0
CDF3	AT1G47395	0	0
CDF3	AT1G47603	0	0
CDF3	AT1G48350	0	0
CDF3	AT1G50590	0	0
CDF3	AT1G51380	0	0
CDF3	AT1G51790	0	0
CDF3	AT1G51920	0	0
CDF3	AT1G52240	0	0
CDF3	AT1G53200	0	0
CDF3	AT1G53625	0	0
CDF3	AT1G53633	0	0
CDF3	AT1G53708	0	0
CDF3	AT1G55040	0	0
CDF3	AT1G55230	0	0
CDF3	AT1G58037	0	0
CDF3	AT1G59660	0	0
CDF3	AT1G59990	0	0
CDF3	AT1G61400	0	0
CDF3	AT1G62180	0	0
CDF3	AT1G62370	0	1
CDF3	AT1G62380	0	0
CDF3	AT1G62810	0	0
CDF3	AT1G63530	0	0
CDF3	AT1G64295	0	0
CDF3	AT1G64510	0	0
CDF3	AT1G64740	0	0
CDF3	AT1G64970	0	0
CDF3	AT1G65845	0	0
CDF3	AT1G66250	0	0
CDF3	AT1G66760	0	0
CDF3	AT1G67270	0	0
CDF3	AT1G67340	0	0
CDF3	AT1G67810	0	0
CDF3	AT1G67980	0	0
CDF3	AT1G68020	0	0
CDF3	AT1G69260	0	0
CDF3	AT1G69295	0	0
CDF3	AT1G69920	0	0
CDF3	AT1G70440	0	0
CDF3	AT1G70580	0	0
CDF3	AT1G71130	0	1
CDF3	AT1G71420	0	0
CDF3	AT1G71695	0	0
CDF3	AT1G72470	0	0
CDF3	AT1G72510	0	0
CDF3	AT1G72640	0	0
CDF3	AT1G72700	0	0
CDF3	AT1G72920	0	0
CDF3	AT1G74580	0	0
CDF3	AT1G75250	0	1
CDF3	AT1G75440	0	0
CDF3	AT1G75860	0	0
CDF3	AT1G76070	0	0
CDF3	AT1G76590	0	0
CDF3	AT1G76880	0	1
CDF3	AT1G77170	0	0
CDF3	AT1G77270	0	0
CDF3	AT1G77680	0	0
CDF3	AT1G77885	0	0
CDF3	AT1G78000	0	0
CDF3	AT1G78840	0	0
CDF3	AT1G78860	0	0
CDF3	AT1G79700	0	1
CDF3	AT1G80160	0	0
CDF3	AT1G80450	0	0
CDF3	AT1G80660	0	0
CDF3	AT1G80670	0	0
CDF3	AT1G80720	0	0
CDF3	AT2G01510	0	0
CDF3	AT2G03380	0	0
CDF3	AT2G03505	0	0
CDF3	AT2G03770	0	0
CDF3	AT2G04270	0	0
CDF3	AT2G04800	0	0
CDF3	AT2G15220	0	0
CDF3	AT2G15400	0	0
CDF3	AT2G15830	1	0
CDF3	AT2G16650	0	0
CDF3	AT2G17300	0	0
CDF3	AT2G17500	0	0
CDF3	AT2G17820	0	0
CDF3	AT2G18520	0	0
CDF3	AT2G20080	0	0
CDF3	AT2G21130	0	0
CDF3	AT2G21640	0	0
CDF3	AT2G22070	0	0
CDF3	AT2G23700	0	0
CDF3	AT2G24120	0	0
CDF3	AT2G28950	0	0
CDF3	AT2G29430	0	0
CDF3	AT2G29440	0	0
CDF3	AT2G29450	0	0
CDF3	AT2G29730	0	0
CDF3	AT2G29995	0	0
CDF3	AT2G30130	0	1
CDF3	AT2G30766	0	0
CDF3	AT2G31320	0	0
CDF3	AT2G31750	0	0
CDF3	AT2G32210	0	0
CDF3	AT2G33240	0	0
CDF3	AT2G33830	0	0
CDF3	AT2G34140	0	1
CDF3	AT2G34180	0	0
CDF3	AT2G34240	0	1
CDF3	AT2G35200	0	0
CDF3	AT2G35730	0	0
CDF3	AT2G36460	0	0
CDF3	AT2G36950	0	0
CDF3	AT2G36990	0	0
CDF3	AT2G37130	0	0
CDF3	AT2G37640	0	0
CDF3	AT2G38250	0	1
CDF3	AT2G38695	0	0
CDF3	AT2G39050	0	0
CDF3	AT2G39400	0	0
CDF3	AT2G39410	0	0
CDF3	AT2G39570	0	0
CDF3	AT2G39670	0	0
CDF3	AT2G39880	0	1
CDF3	AT2G39980	0	0
CDF3	AT2G40080	0	0
CDF3	AT2G40180	0	0
CDF3	AT2G40360	0	0
CDF3	AT2G41240	1	1
CDF3	AT2G41630	0	0
CDF3	AT2G42270	0	0
CDF3	AT2G42690	0	0
CDF3	AT2G43120	0	0
CDF3	AT2G44020	0	0
CDF3	AT2G44360	0	0
CDF3	AT2G46535	0	0
CDF3	AT2G47240	0	0
CDF3	AT2G47270	0	1
CDF3	AT3G02010	0	0
CDF3	AT3G02330	0	0
CDF3	AT3G02480	0	0
CDF3	AT3G03280	0	0
CDF3	AT3G03440	0	0
CDF3	AT3G04260	0	0
CDF3	AT3G04850	0	1
CDF3	AT3G06370	0	0
CDF3	AT3G06420	0	0
CDF3	AT3G06850	0	0
CDF3	AT3G07320	0	0
CDF3	AT3G07650	0	1
CDF3	AT3G08990	0	0
CDF3	AT3G09440	0	0
CDF3	AT3G09560	0	0
CDF3	AT3G10520	0	0
CDF3	AT3G11745	0	0
CDF3	AT3G12820	1	1
CDF3	AT3G12860	0	0
CDF3	AT3G13230	0	0
CDF3	AT3G13275	0	0
CDF3	AT3G13650	0	0
CDF3	AT3G15357	0	0
CDF3	AT3G15590	0	0
CDF3	AT3G15620	0	0
CDF3	AT3G15630	0	0
CDF3	AT3G16150	0	0
CDF3	AT3G18050	0	0
CDF3	AT3G18145	0	0
CDF3	AT3G18250	0	0
CDF3	AT3G19500	0	1
CDF3	AT3G20300	0	0
CDF3	AT3G20340	0	0
CDF3	AT3G21110	0	0
CDF3	AT3G21270	0	1
CDF3	AT3G22060	0	0
CDF3	AT3G22380	0	0
CDF3	AT3G23230	0	1
CDF3	AT3G23605	0	0
CDF3	AT3G25882	0	0
CDF3	AT3G25970	0	0
CDF3	AT3G26470	0	0
CDF3	AT3G26540	0	0
CDF3	AT3G28210	0	1
CDF3	AT3G28650	0	0
CDF3	AT3G29160	0	0
CDF3	AT3G30350	0	0
CDF3	AT3G42640	0	0
CDF3	AT3G43670	0	0
CDF3	AT3G45710	0	0
CDF3	AT3G46400	0	0
CDF3	AT3G46900	1	0
CDF3	AT3G47050	0	0
CDF3	AT3G47470	0	0
CDF3	AT3G48460	0	0
CDF3	AT3G50060	0	1
CDF3	AT3G50260	0	1
CDF3	AT3G52250	0	1
CDF3	AT3G52360	0	0
CDF3	AT3G52561	0	0
CDF3	AT3G52748	0	0
CDF3	AT3G53150	0	0
CDF3	AT3G55510	0	0
CDF3	AT3G55720	0	0
CDF3	AT3G57120	0	0
CDF3	AT3G57350	0	0
CDF3	AT3G58770	0	0
CDF3	AT3G59330	0	0
CDF3	AT3G59420	0	0
CDF3	AT3G60520	0	0
CDF3	AT3G60960	0	0
CDF3	AT3G63060	0	0
CDF3	AT4G01630	0	0
CDF3	AT4G02520	0	0
CDF3	AT4G04450	0	1
CDF3	AT4G04610	0	0
CDF3	AT4G04770	0	0
CDF3	AT4G05320	0	0
CDF3	AT4G06744	0	0
CDF3	AT4G08160	0	0
CDF3	AT4G11400	0	0
CDF3	AT4G11650	0	0
CDF3	AT4G12240	0	1
CDF3	AT4G13110	0	0
CDF3	AT4G13710	0	0
CDF3	AT4G14365	0	0
CDF3	AT4G14746	0	0
CDF3	AT4G14760	0	0
CDF3	AT4G15230	0	0
CDF3	AT4G15310	0	0
CDF3	AT4G15417	0	0
CDF3	AT4G15770	0	0
CDF3	AT4G16370	1	0
CDF3	AT4G16770	0	0
CDF3	AT4G17360	0	0
CDF3	AT4G18170	0	1
CDF3	AT4G18340	0	0
CDF3	AT4G19130	0	0
CDF3	AT4G19200	0	0
CDF3	AT4G19395	0	0
CDF3	AT4G21680	0	0
CDF3	AT4G21880	0	0
CDF3	AT4G22270	0	0
CDF3	AT4G22280	0	0
CDF3	AT4G22758	0	0
CDF3	AT4G22960	0	0
CDF3	AT4G23180	0	0
CDF3	AT4G24110	0	0
CDF3	AT4G24750	0	0
CDF3	AT4G25030	0	0
CDF3	AT4G25170	0	0
CDF3	AT4G25830	0	0
CDF3	AT4G26260	0	0
CDF3	AT4G26590	0	0
CDF3	AT4G27520	0	0
CDF3	AT4G27950	0	1
CDF3	AT4G28320	0	0
CDF3	AT4G30100	0	0
CDF3	AT4G30350	0	0
CDF3	AT4G30530	0	0
CDF3	AT4G30662	0	0
CDF3	AT4G31000	0	0
CDF3	AT4G32020	0	0
CDF3	AT4G32970	0	0
CDF3	AT4G33040	0	0
CDF3	AT4G33470	0	0
CDF3	AT4G34300	0	0
CDF3	AT4G34710	0	0
CDF3	AT4G36740	0	1
CDF3	AT4G37080	0	0
CDF3	AT4G37720	0	0
CDF3	AT4G38140	0	1
CDF3	AT4G38580	0	0
CDF3	AT4G39640	0	0
CDF3	AT5G01090	0	0
CDF3	AT5G01380	0	1
CDF3	AT5G01445	0	0
CDF3	AT5G01550	0	0
CDF3	AT5G02090	0	0
CDF3	AT5G02140	0	0
CDF3	AT5G02480	0	0
CDF3	AT5G03030	0	0
CDF3	AT5G03240	0	0
CDF3	AT5G03350	0	0
CDF3	AT5G03390	0	0
CDF3	AT5G03860	0	0
CDF3	AT5G04250	0	0
CDF3	AT5G04590	0	0
CDF3	AT5G05600	0	0
CDF3	AT5G05640	0	0
CDF3	AT5G06760	0	0
CDF3	AT5G06839	0	1
CDF3	AT5G07010	0	0
CDF3	AT5G07530	0	0
CDF3	AT5G08130	0	1
CDF3	AT5G08620	0	0
CDF3	AT5G08790	0	1
CDF3	AT5G09540	0	0
CDF3	AT5G09840	0	0
CDF3	AT5G10300	0	0
CDF3	AT5G11420	0	0
CDF3	AT5G11470	0	0
CDF3	AT5G12010	0	0
CDF3	AT5G12880	0	0
CDF3	AT5G13180	0	1
CDF3	AT5G13370	0	0
CDF3	AT5G14210	0	0
CDF3	AT5G14330	0	0
CDF3	AT5G15120	0	0
CDF3	AT5G15660	0	0
CDF3	AT5G15750	0	0
CDF3	AT5G16010	0	0
CDF3	AT5G16970	0	0
CDF3	AT5G17270	0	0
CDF3	AT5G17810	0	1
CDF3	AT5G18670	0	0
CDF3	AT5G20250	0	0
CDF3	AT5G20450	0	0
CDF3	AT5G20600	0	0
CDF3	AT5G20830	0	0
CDF3	AT5G22250	0	0
CDF3	AT5G22920	0	0
CDF3	AT5G24660	0	0
CDF3	AT5G24910	0	0
CDF3	AT5G26740	0	0
CDF3	AT5G26742	0	0
CDF3	AT5G28500	0	0
CDF3	AT5G28770	0	1
CDF3	AT5G35790	0	0
CDF3	AT5G36160	0	0
CDF3	AT5G37750	0	0
CDF3	AT5G38290	0	0
CDF3	AT5G39050	0	0
CDF3	AT5G39550	0	1
CDF3	AT5G39850	0	0
CDF3	AT5G40160	0	0
CDF3	AT5G40320	0	0
CDF3	AT5G40930	0	0
CDF3	AT5G41280	0	0
CDF3	AT5G41315	0	1
CDF3	AT5G42580	0	0
CDF3	AT5G42690	0	0
CDF3	AT5G43520	0	0
CDF3	AT5G43570	0	0
CDF3	AT5G44572	0	0
CDF3	AT5G44650	0	0
CDF3	AT5G44990	0	0
CDF3	AT5G45000	0	0
CDF3	AT5G46580	0	0
CDF3	AT5G47740	0	0
CDF3	AT5G47910	1	0
CDF3	AT5G48570	0	0
CDF3	AT5G48657	0	0
CDF3	AT5G50150	0	0
CDF3	AT5G50930	0	0
CDF3	AT5G52250	0	0
CDF3	AT5G52400	0	0
CDF3	AT5G54090	0	0
CDF3	AT5G54165	0	0
CDF3	AT5G54585	0	0
CDF3	AT5G54720	0	0
CDF3	AT5G55090	0	0
CDF3	AT5G55540	0	0
CDF3	AT5G56550	0	0
CDF3	AT5G56590	0	0
CDF3	AT5G56780	0	1
CDF3	AT5G57170	0	0
CDF3	AT5G57280	0	0
CDF3	AT5G58650	0	0
CDF3	AT5G60180	0	0
CDF3	AT5G60380	0	0
CDF3	AT5G60730	0	0
CDF3	AT5G62020	0	1
CDF3	AT5G62070	0	0
CDF3	AT5G62170	0	0
CDF3	AT5G64120	0	0
CDF3	AT5G64310	0	0
CDF3	AT5G64430	0	0
CDF3	AT5G65570	0	0
CDF3	AT5G65660	0	0
CDF3	AT5G67200	0	0
CDF3	AT5G67350	0	0
CDF3	AT5G67600	0	0
CDF3	ATCG00800	0	0
CDF3	ATCG00820	0	0
CDF3	ATCG01130	0	0
REM19	AT1G01140	0	0
REM19	AT1G01180	0	0
REM19	AT1G01580	1	0
REM19	AT1G01970	0	0
REM19	AT1G02060	0	0
REM19	AT1G02310	0	0
REM19	AT1G02370	0	0
REM19	AT1G02400	0	0
REM19	AT1G02850	0	0
REM19	AT1G02930	0	0
REM19	AT1G03070	0	0
REM19	AT1G03220	0	0
REM19	AT1G03600	0	0
REM19	AT1G03660	0	0
REM19	AT1G03870	0	0
REM19	AT1G03990	0	0
REM19	AT1G04160	0	0
REM19	AT1G04180	0	0
REM19	AT1G04610	0	0
REM19	AT1G04710	0	0
REM19	AT1G04870	0	0
REM19	AT1G04945	0	0
REM19	AT1G04990	0	1
REM19	AT1G05010	0	0
REM19	AT1G05100	0	0
REM19	AT1G05190	0	0
REM19	AT1G05200	0	0
REM19	AT1G05300	1	0
REM19	AT1G05340	0	0
REM19	AT1G05680	0	0
REM19	AT1G05820	0	0
REM19	AT1G05960	0	0
REM19	AT1G06090	0	0
REM19	AT1G06135	0	0
REM19	AT1G06330	0	0
REM19	AT1G06350	0	0
REM19	AT1G06650	0	0
REM19	AT1G06710	0	0
REM19	AT1G07280	0	0
REM19	AT1G07350	0	0
REM19	AT1G08310	0	0
REM19	AT1G08340	0	0
REM19	AT1G08900	0	1
REM19	AT1G08920	0	0
REM19	AT1G09300	0	0
REM19	AT1G09560	1	0
REM19	AT1G09750	0	0
REM19	AT1G09932	0	0
REM19	AT1G10140	0	0
REM19	AT1G10460	0	0
REM19	AT1G10690	0	0
REM19	AT1G11100	0	0
REM19	AT1G11160	0	0
REM19	AT1G11270	0	0
REM19	AT1G11420	0	0
REM19	AT1G11530	0	0
REM19	AT1G12110	0	0
REM19	AT1G12880	0	0
REM19	AT1G13080	0	0
REM19	AT1G13110	0	0
REM19	AT1G13195	0	0
REM19	AT1G13300	0	1
REM19	AT1G13410	0	0
REM19	AT1G13490	0	0
REM19	AT1G13609	0	0
REM19	AT1G13930	0	0
REM19	AT1G14250	0	0
REM19	AT1G14340	0	0
REM19	AT1G14470	0	0
REM19	AT1G14840	0	0
REM19	AT1G15430	0	0
REM19	AT1G15440	0	0
REM19	AT1G15670	0	0
REM19	AT1G16480	0	0
REM19	AT1G16550	0	0
REM19	AT1G16850	0	0
REM19	AT1G17100	0	0
REM19	AT1G17170	0	0
REM19	AT1G17180	0	0
REM19	AT1G17310	0	1
REM19	AT1G17360	0	0
REM19	AT1G17580	0	0
REM19	AT1G17830	0	0
REM19	AT1G18290	0	0
REM19	AT1G18570	0	1
REM19	AT1G18750	0	1
REM19	AT1G18990	0	0
REM19	AT1G19200	0	0
REM19	AT1G19300	0	0
REM19	AT1G19450	0	0
REM19	AT1G20030	0	0
REM19	AT1G20070	0	0
REM19	AT1G20140	0	0
REM19	AT1G20190	0	0
REM19	AT1G20440	0	0
REM19	AT1G20450	0	0
REM19	AT1G20610	0	0
REM19	AT1G20900	0	0
REM19	AT1G20960	0	0
REM19	AT1G21000	0	0
REM19	AT1G21060	0	0
REM19	AT1G21120	0	0
REM19	AT1G21130	0	0
REM19	AT1G21150	0	0
REM19	AT1G21340	0	1
REM19	AT1G21520	0	0
REM19	AT1G21580	0	0
REM19	AT1G21650	0	0
REM19	AT1G22060	0	0
REM19	AT1G22330	0	0
REM19	AT1G22350	0	0
REM19	AT1G22570	0	0
REM19	AT1G23030	0	0
REM19	AT1G23040	0	0
REM19	AT1G23060	0	0
REM19	AT1G23210	0	0
REM19	AT1G23560	0	0
REM19	AT1G23840	0	0
REM19	AT1G24090	0	0
REM19	AT1G24290	0	0
REM19	AT1G25370	0	0
REM19	AT1G25425	0	0
REM19	AT1G25460	0	0
REM19	AT1G26380	0	0
REM19	AT1G26720	0	0
REM19	AT1G26730	0	0
REM19	AT1G26920	0	0
REM19	AT1G27030	0	0
REM19	AT1G27320	0	0
REM19	AT1G27920	0	0
REM19	AT1G28100	0	0
REM19	AT1G28330	0	0
REM19	AT1G28395	0	0
REM19	AT1G28440	0	0
REM19	AT1G28470	0	1
REM19	AT1G29160	0	1
REM19	AT1G29170	0	0
REM19	AT1G29640	0	0
REM19	AT1G29740	0	0
REM19	AT1G30010	0	0
REM19	AT1G30100	0	0
REM19	AT1G30520	0	0
REM19	AT1G30620	0	0
REM19	AT1G30690	0	0
REM19	AT1G31320	0	1
REM19	AT1G32170	0	0
REM19	AT1G32460	0	0
REM19	AT1G32470	0	0
REM19	AT1G32540	0	1
REM19	AT1G32560	0	0
REM19	AT1G32940	0	0
REM19	AT1G33280	0	1
REM19	AT1G33790	0	0
REM19	AT1G34260	0	0
REM19	AT1G34500	0	0
REM19	AT1G34570	0	0
REM19	AT1G35610	0	0
REM19	AT1G35625	0	0
REM19	AT1G35710	0	0
REM19	AT1G36160	0	0
REM19	AT1G37130	0	0
REM19	AT1G42470	0	0
REM19	AT1G43160	0	1
REM19	AT1G43670	0	0
REM19	AT1G44318	0	0
REM19	AT1G44350	0	0
REM19	AT1G47510	0	0
REM19	AT1G47603	0	0
REM19	AT1G48260	0	0
REM19	AT1G48350	0	0
REM19	AT1G49000	1	0
REM19	AT1G49005	0	0
REM19	AT1G49900	0	1
REM19	AT1G50110	0	0
REM19	AT1G50590	0	0
REM19	AT1G51790	0	0
REM19	AT1G51830	0	0
REM19	AT1G51920	0	0
REM19	AT1G52040	0	0
REM19	AT1G52060	0	0
REM19	AT1G52100	0	0
REM19	AT1G52200	0	0
REM19	AT1G52240	0	0
REM19	AT1G52450	0	1
REM19	AT1G52500	0	0
REM19	AT1G52910	0	0
REM19	AT1G53025	0	0
REM19	AT1G53200	0	0
REM19	AT1G53470	0	0
REM19	AT1G53625	0	0
REM19	AT1G53635	0	0
REM19	AT1G54010	0	0
REM19	AT1G54020	0	0
REM19	AT1G54850	0	0
REM19	AT1G54870	0	0
REM19	AT1G54970	0	0
REM19	AT1G55110	0	1
REM19	AT1G55210	0	0
REM19	AT1G55230	0	0
REM19	AT1G55240	0	0
REM19	AT1G55350	0	0
REM19	AT1G55510	0	0
REM19	AT1G55810	0	0
REM19	AT1G56110	0	0
REM19	AT1G56220	0	0
REM19	AT1G56550	0	0
REM19	AT1G56580	0	0
REM19	AT1G56690	0	0
REM19	AT1G58037	0	0
REM19	AT1G58230	0	0
REM19	AT1G58290	0	0
REM19	AT1G58360	0	0
REM19	AT1G59660	0	0
REM19	AT1G60140	0	0
REM19	AT1G60550	0	0
REM19	AT1G60720	0	0
REM19	AT1G60750	0	0
REM19	AT1G60850	0	0
REM19	AT1G60960	1	0
REM19	AT1G61560	0	0
REM19	AT1G62180	0	0
REM19	AT1G62370	0	1
REM19	AT1G62380	0	0
REM19	AT1G62480	0	0
REM19	AT1G62570	0	0
REM19	AT1G62580	0	0
REM19	AT1G62750	0	0
REM19	AT1G62810	0	0
REM19	AT1G62975	0	1
REM19	AT1G63020	0	0
REM19	AT1G63530	0	0
REM19	AT1G63650	0	1
REM19	AT1G63780	0	0
REM19	AT1G63810	0	0
REM19	AT1G64010	0	0
REM19	AT1G64020	0	0
REM19	AT1G64295	0	0
REM19	AT1G64740	0	0
REM19	AT1G64860	0	0
REM19	AT1G64970	0	0
REM19	AT1G65370	0	0
REM19	AT1G65610	0	0
REM19	AT1G65845	0	0
REM19	AT1G66250	0	0
REM19	AT1G66470	0	1
REM19	AT1G66480	0	0
REM19	AT1G66730	0	0
REM19	AT1G66760	0	0
REM19	AT1G66930	0	0
REM19	AT1G67070	0	0
REM19	AT1G67120	0	0
REM19	AT1G67270	0	0
REM19	AT1G67300	0	0
REM19	AT1G67480	0	0
REM19	AT1G67740	0	0
REM19	AT1G67810	0	0
REM19	AT1G67820	0	0
REM19	AT1G67980	0	0
REM19	AT1G68050	0	0
REM19	AT1G68220	0	0
REM19	AT1G68390	0	0
REM19	AT1G68650	1	0
REM19	AT1G68795	0	0
REM19	AT1G69260	0	0
REM19	AT1G69350	0	0
REM19	AT1G69360	0	0
REM19	AT1G69530	0	0
REM19	AT1G69920	0	0
REM19	AT1G70140	0	0
REM19	AT1G70200	0	0
REM19	AT1G70280	0	0
REM19	AT1G70440	0	0
REM19	AT1G70580	0	0
REM19	AT1G70690	0	0
REM19	AT1G70700	0	0
REM19	AT1G70750	0	0
REM19	AT1G70850	0	0
REM19	AT1G70895	0	0
REM19	AT1G71010	0	0
REM19	AT1G71140	0	0
REM19	AT1G71695	0	0
REM19	AT1G71950	0	0
REM19	AT1G72140	0	0
REM19	AT1G72420	0	0
REM19	AT1G72500	0	0
REM19	AT1G72520	0	0
REM19	AT1G72600	0	0
REM19	AT1G72700	0	0
REM19	AT1G73120	1	0
REM19	AT1G73590	0	0
REM19	AT1G73965	0	0
REM19	AT1G74020	0	0
REM19	AT1G74100	0	0
REM19	AT1G74170	0	0
REM19	AT1G74360	0	0
REM19	AT1G74490	0	0
REM19	AT1G74560	0	0
REM19	AT1G74580	0	0
REM19	AT1G75000	0	0
REM19	AT1G75261	0	0
REM19	AT1G75440	0	0
REM19	AT1G76070	0	0
REM19	AT1G76610	0	0
REM19	AT1G76680	0	0
REM19	AT1G76965	0	0
REM19	AT1G77200	0	1
REM19	AT1G77280	1	0
REM19	AT1G77760	0	0
REM19	AT1G77885	0	0
REM19	AT1G78000	0	0
REM19	AT1G78160	0	0
REM19	AT1G78210	0	0
REM19	AT1G78340	0	0
REM19	AT1G78380	0	0
REM19	AT1G78580	0	0
REM19	AT1G78710	0	0
REM19	AT1G78840	0	0
REM19	AT1G78955	0	0
REM19	AT1G79220	0	0
REM19	AT1G79245	0	0
REM19	AT1G79270	0	0
REM19	AT1G79410	0	0
REM19	AT1G79490	0	0
REM19	AT1G79700	0	1
REM19	AT1G79850	0	0
REM19	AT1G79910	0	0
REM19	AT1G80110	0	0
REM19	AT1G80180	0	0
REM19	AT1G80270	0	0
REM19	AT1G80440	0	0
REM19	AT1G80650	0	0
REM19	AT1G80660	0	0
REM19	AT1G80670	0	0
REM19	AT2G01275	0	0
REM19	AT2G01300	0	0
REM19	AT2G01670	0	0
REM19	AT2G01850	0	0
REM19	AT2G01890	0	0
REM19	AT2G02250	0	0
REM19	AT2G02710	0	0
REM19	AT2G02750	0	0
REM19	AT2G02990	0	0
REM19	AT2G03240	0	0
REM19	AT2G03770	0	0
REM19	AT2G03830	0	0
REM19	AT2G03850	0	0
REM19	AT2G04530	0	0
REM19	AT2G04800	0	0
REM19	AT2G05120	0	0
REM19	AT2G05790	0	0
REM19	AT2G05830	1	0
REM19	AT2G06010	0	0
REM19	AT2G13130	0	1
REM19	AT2G13600	0	0
REM19	AT2G14095	0	0
REM19	AT2G14170	0	0
REM19	AT2G14920	0	0
REM19	AT2G14960	0	0
REM19	AT2G15400	0	0
REM19	AT2G15830	1	0
REM19	AT2G16430	0	0
REM19	AT2G16570	0	0
REM19	AT2G17010	0	0
REM19	AT2G17260	0	0
REM19	AT2G17300	0	0
REM19	AT2G17500	0	0
REM19	AT2G17590	0	0
REM19	AT2G17820	0	0
REM19	AT2G18193	0	0
REM19	AT2G18210	0	0
REM19	AT2G18330	0	0
REM19	AT2G18730	0	0
REM19	AT2G18980	0	0
REM19	AT2G19090	0	0
REM19	AT2G19190	0	0
REM19	AT2G19590	0	0
REM19	AT2G19800	0	0
REM19	AT2G19880	0	0
REM19	AT2G19970	0	0
REM19	AT2G20080	0	0
REM19	AT2G20670	0	0
REM19	AT2G20750	0	0
REM19	AT2G20800	0	0
REM19	AT2G21130	0	0
REM19	AT2G21610	0	0
REM19	AT2G21620	0	0
REM19	AT2G21880	0	0
REM19	AT2G22470	0	0
REM19	AT2G22600	0	0
REM19	AT2G22760	0	1
REM19	AT2G23060	0	0
REM19	AT2G23100	0	0
REM19	AT2G23110	0	0
REM19	AT2G23120	0	0
REM19	AT2G23410	0	0
REM19	AT2G23630	0	0
REM19	AT2G23700	0	0
REM19	AT2G23960	0	0
REM19	AT2G24040	0	0
REM19	AT2G24120	0	0
REM19	AT2G24800	0	0
REM19	AT2G24850	0	0
REM19	AT2G25450	0	0
REM19	AT2G25730	0	0
REM19	AT2G25770	0	0
REM19	AT2G26470	0	0
REM19	AT2G26560	0	0
REM19	AT2G26690	0	0
REM19	AT2G26890	0	0
REM19	AT2G27310	0	0
REM19	AT2G27430	0	0
REM19	AT2G27690	0	0
REM19	AT2G27830	0	0
REM19	AT2G28160	1	1
REM19	AT2G28170	0	0
REM19	AT2G28200	0	1
REM19	AT2G28350	0	1
REM19	AT2G28470	0	0
REM19	AT2G28940	0	0
REM19	AT2G28950	0	0
REM19	AT2G29260	0	0
REM19	AT2G29380	0	0
REM19	AT2G29410	0	0
REM19	AT2G29440	0	0
REM19	AT2G29450	0	0
REM19	AT2G29470	0	0
REM19	AT2G29480	0	0
REM19	AT2G29540	0	0
REM19	AT2G29740	0	0
REM19	AT2G30130	0	1
REM19	AT2G30560	0	0
REM19	AT2G30660	1	0
REM19	AT2G31250	0	0
REM19	AT2G31320	0	0
REM19	AT2G31560	0	0
REM19	AT2G31840	0	0
REM19	AT2G31890	0	0
REM19	AT2G31940	0	0
REM19	AT2G32150	0	0
REM19	AT2G32190	0	0
REM19	AT2G32210	0	0
REM19	AT2G32340	0	0
REM19	AT2G32430	0	0
REM19	AT2G32960	0	0
REM19	AT2G33570	0	0
REM19	AT2G33710	0	1
REM19	AT2G33830	0	0
REM19	AT2G34180	0	0
REM19	AT2G34660	0	0
REM19	AT2G34710	0	1
REM19	AT2G34830	0	1
REM19	AT2G35270	0	0
REM19	AT2G35730	0	0
REM19	AT2G36460	0	0
REM19	AT2G36690	0	0
REM19	AT2G36990	0	0
REM19	AT2G37130	0	0
REM19	AT2G37450	0	0
REM19	AT2G37510	0	0
REM19	AT2G37530	0	0
REM19	AT2G37570	0	0
REM19	AT2G38240	0	0
REM19	AT2G38480	0	0
REM19	AT2G38640	0	0
REM19	AT2G38790	0	0
REM19	AT2G38800	0	0
REM19	AT2G39040	0	0
REM19	AT2G39140	0	0
REM19	AT2G39230	0	0
REM19	AT2G39300	0	0
REM19	AT2G39400	0	0
REM19	AT2G39410	0	0
REM19	AT2G39530	0	0
REM19	AT2G39560	0	0
REM19	AT2G39570	0	0
REM19	AT2G39980	0	0
REM19	AT2G40180	0	0
REM19	AT2G40300	1	0
REM19	AT2G40610	0	0
REM19	AT2G40890	0	0
REM19	AT2G41290	0	0
REM19	AT2G41380	0	0
REM19	AT2G41630	0	0
REM19	AT2G41700	0	0
REM19	AT2G41830	0	0
REM19	AT2G42380	0	1
REM19	AT2G42690	0	0
REM19	AT2G43000	0	1
REM19	AT2G43060	0	1
REM19	AT2G43600	0	0
REM19	AT2G43650	0	0
REM19	AT2G43690	0	0
REM19	AT2G43780	0	0
REM19	AT2G43870	0	0
REM19	AT2G44010	0	0
REM19	AT2G44290	0	0
REM19	AT2G44380	0	0
REM19	AT2G44910	0	1
REM19	AT2G45400	1	0
REM19	AT2G46430	0	0
REM19	AT2G46510	0	1
REM19	AT2G46710	0	0
REM19	AT2G47230	0	0
REM19	AT2G47240	0	0
REM19	AT2G47270	0	1
REM19	AT2G47450	0	0
REM19	AT2G47550	0	0
REM19	AT2G48120	0	0
REM19	AT3G01490	0	0
REM19	AT3G01600	0	1
REM19	AT3G02010	0	0
REM19	AT3G02480	0	0
REM19	AT3G03090	0	0
REM19	AT3G03440	0	0
REM19	AT3G03530	0	0
REM19	AT3G03630	0	0
REM19	AT3G03910	0	0
REM19	AT3G04010	0	0
REM19	AT3G04020	0	0
REM19	AT3G04060	0	1
REM19	AT3G04260	0	0
REM19	AT3G04630	0	0
REM19	AT3G04850	0	1
REM19	AT3G05500	0	0
REM19	AT3G05890	0	0
REM19	AT3G05937	0	0
REM19	AT3G06370	0	0
REM19	AT3G06433	0	0
REM19	AT3G06450	0	0
REM19	AT3G06530	0	0
REM19	AT3G06770	0	0
REM19	AT3G06850	0	0
REM19	AT3G06890	1	0
REM19	AT3G07320	0	0
REM19	AT3G07360	0	0
REM19	AT3G07390	0	0
REM19	AT3G07650	0	1
REM19	AT3G08970	0	0
REM19	AT3G08990	0	0
REM19	AT3G09250	0	0
REM19	AT3G09270	0	0
REM19	AT3G09440	0	0
REM19	AT3G09780	0	0
REM19	AT3G10470	0	1
REM19	AT3G10815	0	0
REM19	AT3G11110	0	1
REM19	AT3G11370	0	0
REM19	AT3G11720	0	0
REM19	AT3G11900	0	0
REM19	AT3G11964	0	0
REM19	AT3G12220	0	0
REM19	AT3G12510	0	0
REM19	AT3G12700	0	0
REM19	AT3G12820	1	1
REM19	AT3G12860	0	0
REM19	AT3G13090	0	0
REM19	AT3G13275	0	0
REM19	AT3G13310	0	0
REM19	AT3G13520	0	0
REM19	AT3G13860	0	0
REM19	AT3G14770	0	0
REM19	AT3G14850	0	0
REM19	AT3G14900	0	0
REM19	AT3G15030	0	1
REM19	AT3G15210	0	1
REM19	AT3G15360	0	0
REM19	AT3G15450	0	0
REM19	AT3G15500	0	1
REM19	AT3G15510	0	1
REM19	AT3G15540	0	0
REM19	AT3G15620	0	0
REM19	AT3G16150	0	0
REM19	AT3G16260	0	0
REM19	AT3G16340	0	0
REM19	AT3G16400	0	0
REM19	AT3G16490	0	0
REM19	AT3G16690	0	0
REM19	AT3G17040	0	0
REM19	AT3G17712	0	0
REM19	AT3G17920	0	0
REM19	AT3G18715	0	0
REM19	AT3G18730	0	0
REM19	AT3G18930	0	1
REM19	AT3G19330	0	0
REM19	AT3G19580	0	1
REM19	AT3G19680	0	0
REM19	AT3G19970	0	0
REM19	AT3G20160	0	0
REM19	AT3G20230	0	0
REM19	AT3G20340	0	0
REM19	AT3G20440	0	0
[truncated: 3,961 more rows]

## Sheet: 06. All GO Terms
GO.ID	Term	padj	TF	Terms associated with "root"	Terms associated with "iron"	Terms associated with "epidermis"
GO:0009414	response to water deprivation	1.5e-08	BZIP16	-	-	-
GO:0009414	response to water deprivation	2.4e-08	PIF7	-	-	-
GO:0009744	response to sucrose	5e-06	BZIP16	-	-	-
GO:0009409	response to cold	5.5e-06	PIF7	-	-	-
GO:0006970	response to osmotic stress	6.66667e-05	BZIP16	-	-	-
GO:0071456	cellular response to hypoxia	0.000276667	REM19	-	-	-
GO:0042128	nitrate assimilation	0.000276667	REM19	-	-	-
GO:0009407	toxin catabolic process	0.000276667	REM19	-	-	-
GO:0009753	response to jasmonic acid	0.00035	REM19	-	-	-
GO:0009737	response to abscisic acid	0.00045	BZIP16	-	-	-
GO:0009611	response to wounding	0.00048	REM19	-	-	-
GO:0009693	ethylene biosynthetic process	0.000542857	REM19	-	-	-
GO:0009744	response to sucrose	0.000542857	REM19	-	-	-
GO:0009409	response to cold	0.00074	BZIP16	-	-	-
GO:0071456	cellular response to hypoxia	0.00098	3XHMGBOX1	-	-	-
GO:0010200	response to chitin	0.00111111	REM19	-	-	-
GO:0009414	response to water deprivation	0.00111111	REM19	-	-	-
GO:0042742	defense response to bacterium	0.0012	WRKY20	-	-	-
GO:0080167	response to karrikin	0.0013	REM19	-	-	-
GO:0009738	abscisic acid-activated signaling pathwa...	0.00172727	REM19	-	-	-
GO:0016094	polyprenol biosynthetic process	0.0018	PIF7	-	-	-
GO:0009737	response to abscisic acid	0.0018	PIF7	-	-	-
GO:0015700	arsenite transport	0.00188	AT5G66940	-	-	-
GO:0071456	cellular response to hypoxia	0.00188	AT5G66940	-	-	-
GO:0006749	glutathione metabolic process	0.00188	AT5G66940	-	-	-
GO:0009744	response to sucrose	0.00188	AT5G66940	-	-	-
GO:0009407	toxin catabolic process	0.00188	AT5G66940	-	-	-
GO:0009635	response to herbicide	0.00191667	REM19	-	-	-
GO:0009063	cellular amino acid catabolic process	0.002	REM19	-	-	-
GO:0071456	cellular response to hypoxia	0.0022	AT3G45610	-	-	-
GO:0071456	cellular response to hypoxia	0.0023	CDF3	-	-	-
GO:0080167	response to karrikin	0.0023	CDF3	-	-	-
GO:0006749	glutathione metabolic process	0.00235714	REM19	-	-	-
GO:0006749	glutathione metabolic process	0.00243333	CDF3	-	-	-
GO:0070417	cellular response to cold	0.00265	AT1G28160	-	-	-
GO:0009414	response to water deprivation	0.00265	AT1G28160	-	-	-
GO:0071456	cellular response to hypoxia	0.00266667	AT1G28160	-	-	-
GO:0006979	response to oxidative stress	0.003	AT5G66940	-	-	-
GO:0009414	response to water deprivation	0.003	AT5G66940	-	-	-
GO:1901606	alpha-amino acid catabolic process	0.00306667	REM19	-	-	-
GO:0015749	monosaccharide transmembrane transport	0.00325	AT5G66940	-	-	-
GO:0009646	response to absence of light	0.00355556	AT5G66940	-	-	-
GO:0009845	seed germination	0.0036875	REM19	-	-	-
GO:0071456	cellular response to hypoxia	0.0037	CUC1	-	-	-
GO:0098657	import into cell	0.00375	CDF3	-	-	-
GO:1900366	negative regulation of defense response ...	0.00438889	REM19	-	-	-
GO:0006809	nitric oxide biosynthetic process	0.00438889	REM19	-	-	-
GO:0009813	flavonoid biosynthetic process	0.00526316	REM19	-	-	-
GO:0006353	DNA-templated transcription, termination	0.0064	AT2G15740	-	-	-
GO:0009642	response to light intensity	0.0064	REM19	-	-	-
GO:0009749	response to glucose	0.0064	BHLH69	-	-	-
GO:0006949	syncytium formation	0.00657143	REM19	-	-	-
GO:0009451	RNA modification	0.00690909	REM19	-	-	-
GO:0006879	cellular iron ion homeostasis	0.0071	AT5G66940	-	X	-
GO:0046256	2,4,6-trinitrotoluene catabolic process	0.00742308	REM19	-	-	-
GO:0071398	cellular response to fatty acid	0.00742308	REM19	-	-	-
GO:0072708	response to sorbitol	0.00742308	REM19	-	-	-
GO:0044272	sulfur compound biosynthetic process	0.00742308	REM19	-	-	-
GO:0009642	response to light intensity	0.0076	PIF7	-	-	-
GO:0032544	plastid translation	0.00793103	REM19	-	-	-
GO:0009749	response to glucose	0.00793103	REM19	-	-	-
GO:0006979	response to oxidative stress	0.00793103	REM19	-	-	-
GO:0045168	cell-cell signaling involved in cell fat...	0.00833333	REM19	-	-	-
GO:0042538	hyperosmotic salinity response	0.0085	PIF7	-	-	-
GO:0080167	response to karrikin	0.0085	AT3G45610	-	-	-
GO:0080167	response to karrikin	0.00872727	AT5G66940	-	-	-
GO:0007275	multicellular organism development	0.00909677	REM19	-	-	-
GO:0080028	nitrile biosynthetic process	0.00966667	3XHMGBOX1	-	-	-
GO:0042254	ribosome biogenesis	0.00966667	3XHMGBOX1	-	-	-
GO:0009407	toxin catabolic process	0.01	3XHMGBOX1	-	-	-
GO:0006364	rRNA processing	0.01	AT1G75490	-	-	-
GO:1901701	cellular response to oxygen-containing c...	0.01	CUC1	-	-	-
GO:0042538	hyperosmotic salinity response	0.01	REM19	-	-	-
GO:0006826	iron ion transport	0.01	REM19	-	X	-
GO:0009407	toxin catabolic process	0.01	WRKY20	-	-	-
GO:0048829	root cap development	0.0100882	REM19	X	-	-
GO:0016131	brassinosteroid metabolic process	0.0102821	REM19	-	-	-
GO:0051365	cellular response to potassium ion starv...	0.0102821	REM19	-	-	-
GO:0140115	export across plasma membrane	0.0102821	REM19	-	-	-
GO:0042221	response to chemical	0.0102821	REM19	-	-	-
GO:0000972	transcription-dependent tethering of RNA...	0.0102821	REM19	-	-	-
GO:0009646	response to absence of light	0.010475	REM19	-	-	-
GO:0009267	cellular response to starvation	0.0105	AT5G66940	-	-	-
GO:0055072	iron ion homeostasis	0.0107143	PIF7	-	X	-
GO:0010106	cellular response to iron ion starvation	0.0113	PIF7	-	X	-
GO:0034756	regulation of iron ion transport	0.0113	PIF7	-	X	-
GO:0006979	response to oxidative stress	0.0113	PIF7	-	-	-
GO:0009649	entrainment of circadian clock	0.0114286	AT5G66940	-	-	-
GO:0000470	maturation of LSU-rRNA	0.0114286	AT5G66940	-	-	-
GO:0033231	carbohydrate export	0.0114694	REM19	-	-	-
GO:0009267	cellular response to starvation	0.0114694	REM19	-	-	-
GO:0043985	histone H4-R3 methylation	0.0114694	REM19	-	-	-
GO:0060151	peroxisome localization	0.0114694	REM19	-	-	-
GO:0090322	regulation of superoxide metabolic proce...	0.0114694	REM19	-	-	-
GO:0019748	secondary metabolic process	0.0114694	REM19	-	-	-
GO:0019419	sulfate reduction	0.0114694	REM19	-	-	-
GO:0051923	sulfation	0.0114694	REM19	-	-	-
GO:0080003	thalianol metabolic process	0.0114694	REM19	-	-	-
GO:0046256	2,4,6-trinitrotoluene catabolic process	0.0116818	AT5G66940	-	-	-
GO:0009693	ethylene biosynthetic process	0.0116818	AT5G66940	-	-	-
GO:0097753	membrane bending	0.0116818	AT5G66940	-	-	-
GO:0051646	mitochondrion localization	0.0116818	AT5G66940	-	-	-
GO:0045727	positive regulation of translation	0.0116818	AT5G66940	-	-	-
GO:0010200	response to chitin	0.0116818	AT5G66940	-	-	-
GO:1990641	response to iron ion starvation	0.0116818	AT5G66940	-	X	-
GO:0072708	response to sorbitol	0.0116818	AT5G66940	-	-	-
GO:0042542	response to hydrogen peroxide	0.0118182	PIF7	-	-	-
GO:1990961	xenobiotic detoxification by transmembra...	0.01188	REM19	-	-	-
GO:0071456	cellular response to hypoxia	0.012	SND2	-	-	-
GO:0048364	root development	0.0122353	REM19	X	-	-
GO:0010252	auxin homeostasis	0.0125818	REM19	-	-	-
GO:0015749	monosaccharide transmembrane transport	0.0125818	REM19	-	-	-
GO:0006782	protoporphyrinogen IX biosynthetic proce...	0.0125818	REM19	-	-	-
GO:0009737	response to abscisic acid	0.0125818	REM19	-	-	-
GO:0015800	acidic amino acid transport	0.012686	REM19	-	-	-
GO:0006820	anion transport	0.012686	REM19	-	-	-
GO:0016132	brassinosteroid biosynthetic process	0.012686	REM19	-	-	-
GO:0006879	cellular iron ion homeostasis	0.012686	REM19	-	-	-
GO:0071732	cellular response to nitric oxide	0.012686	REM19	-	-	-
GO:1901699	cellular response to nitrogen compound	0.012686	REM19	-	-	-
GO:0002215	defense response to nematode	0.012686	REM19	-	-	-
GO:1905267	endonucleolytic cleavage involved in tRN...	0.012686	REM19	-	-	-
GO:0015755	fructose transmembrane transport	0.012686	REM19	-	-	-
GO:0009835	fruit ripening	0.012686	REM19	-	-	-
GO:0009064	glutamine family amino acid metabolic pr...	0.012686	REM19	-	-	-
GO:0051645	Golgi localization	0.012686	REM19	-	-	-
GO:0000959	mitochondrial RNA metabolic process	0.012686	REM19	-	-	-
GO:0010366	negative regulation of ethylene biosynth...	0.012686	REM19	-	-	-
GO:1900912	negative regulation of olefin biosynthet...	0.012686	REM19	-	-	-
GO:1900909	negative regulation of olefin metabolic ...	0.012686	REM19	-	-	-
GO:0031336	negative regulation of sulfur amino acid...	0.012686	REM19	-	-	-
GO:0051175	negative regulation of sulfur metabolic ...	0.012686	REM19	-	-	-
GO:0006082	organic acid metabolic process	0.012686	REM19	-	-	-
GO:0010087	phloem or xylem histogenesis	0.012686	REM19	-	-	-
GO:0016129	phytosteroid biosynthetic process	0.012686	REM19	-	-	-
GO:0010929	positive regulation of auxin mediated si...	0.012686	REM19	-	-	-
GO:0120029	proton export across plasma membrane	0.012686	REM19	-	-	-
GO:1900150	regulation of defense response to fungus	0.012686	REM19	-	-	-
GO:0042762	regulation of sulfur metabolic process	0.012686	REM19	-	-	-
GO:0009409	response to cold	0.012686	REM19	-	-	-
GO:0046688	response to copper ion	0.012686	REM19	-	-	-
GO:0120178	steroid hormone biosynthetic process	0.012686	REM19	-	-	-
GO:0010118	stomatal movement	0.012686	REM19	-	-	-
GO:0042780	tRNA 3'-end processing	0.012686	REM19	-	-	-
GO:0034414	tRNA 3'-trailer cleavage, endonucleolyti...	0.012686	REM19	-	-	-
GO:0099402	plant organ development	0.01275	REM19	-	-	-
GO:0009605	response to external stimulus	0.01275	REM19	-	-	-
GO:0034758	positive regulation of iron ion transpor...	0.013	CDF3	-	X	-
GO:0019419	sulfate reduction	0.013	CDF3	-	-	-
GO:1905582	response to mannose	0.0133333	BZIP16	-	-	-
GO:0015706	nitrate transport	0.0133556	REM19	-	-	-
GO:0009719	response to endogenous stimulus	0.0133556	REM19	-	-	-
GO:1990641	response to iron ion starvation	0.0135	CDF3	-	X	-
GO:0009407	toxin catabolic process	0.0135	CDF3	-	-	-
GO:1902347	response to strigolactone	0.0141304	AT5G66940	-	-	-
GO:2000022	regulation of jasmonic acid mediated sig...	0.0141429	BZIP16	-	-	-
GO:0009744	response to sucrose	0.0145	PIF7	-	-	-
GO:0009845	seed germination	0.014625	AT5G66940	-	-	-
GO:0000460	maturation of 5.8S rRNA	0.0148333	3XHMGBOX1	-	-	-
GO:0009643	photosynthetic acclimation	0.0148333	3XHMGBOX1	-	-	-
GO:0009718	anthocyanin-containing compound biosynth...	0.0150108	REM19	-	-	-
GO:0071495	cellular response to endogenous stimulus	0.0150108	REM19	-	-	-
GO:0010167	response to nitrate	0.0150108	REM19	-	-	-
GO:0009409	response to cold	0.01584	AT5G66940	-	-	-
GO:0033231	carbohydrate export	0.0164	AT5G66940	-	-	-
GO:0009063	cellular amino acid catabolic process	0.0164	AT5G66940	-	-	-
GO:0010617	circadian regulation of calcium ion osci...	0.0164	AT5G66940	-	-	-
GO:0098754	detoxification	0.0164	AT5G66940	-	-	-
GO:0060151	peroxisome localization	0.0164	AT5G66940	-	-	-
GO:0034758	positive regulation of iron ion transpor...	0.0164	AT5G66940	-	X	-
GO:0010959	regulation of metal ion transport	0.0164	AT5G66940	-	-	-
GO:0046685	response to arsenic-containing substance	0.0164	AT5G66940	-	-	-
GO:0010244	response to low fluence blue light stimu...	0.0164	AT5G66940	-	-	-
GO:0048829	root cap development	0.0164	AT5G66940	X	-	-
GO:0000154	rRNA modification	0.0164	AT5G66940	-	-	-
GO:0031120	snRNA pseudouridine synthesis	0.0164	AT5G66940	-	-	-
GO:0019419	sulfate reduction	0.0164	AT5G66940	-	-	-
GO:0080003	thalianol metabolic process	0.0164	AT5G66940	-	-	-
GO:0016122	xanthophyll metabolic process	0.0164	AT5G66940	-	-	-
GO:0001682	tRNA 5'-leader removal	0.01675	AT1G28160	-	-	-
GO:0006749	glutathione metabolic process	0.017	AT5G18090	-	-	-
GO:0019752	carboxylic acid metabolic process	0.0173	REM19	-	-	-
GO:0006811	ion transport	0.0173	REM19	-	-	-
GO:0016053	organic acid biosynthetic process	0.0173	REM19	-	-	-
GO:0043436	oxoacid metabolic process	0.0173	REM19	-	-	-
GO:0010119	regulation of stomatal movement	0.0173	REM19	-	-	-
GO:0009743	response to carbohydrate	0.0173	REM19	-	-	-
GO:0010038	response to metal ion	0.0173	REM19	-	-	-
GO:1905582	response to mannose	0.0176829	AT5G66940	-	-	-
GO:0034756	regulation of iron ion transport	0.0178	AT1G28160	-	X	-
GO:0009738	abscisic acid-activated signaling pathwa...	0.0186944	AT5G66940	-	-	-
GO:0071215	cellular response to abscisic acid stimu...	0.0186944	AT5G66940	-	-	-
GO:0097306	cellular response to alcohol	0.0186944	AT5G66940	-	-	-
GO:0071732	cellular response to nitric oxide	0.0186944	AT5G66940	-	-	-
GO:0043617	cellular response to sucrose starvation	0.0186944	AT5G66940	-	-	-
GO:0015755	fructose transmembrane transport	0.0186944	AT5G66940	-	-	-
GO:1904659	glucose transmembrane transport	0.0186944	AT5G66940	-	-	-
GO:0006544	glycine metabolic process	0.0186944	AT5G66940	-	-	-
GO:0051645	Golgi localization	0.0186944	AT5G66940	-	-	-
GO:0019310	inositol catabolic process	0.0186944	AT5G66940	-	-	-
GO:0048017	inositol lipid-mediated signaling	0.0186944	AT5G66940	-	-	-
GO:0006826	iron ion transport	0.0186944	AT5G66940	-	X	-
GO:0000463	maturation of LSU-rRNA from tricistronic...	0.0186944	AT5G66940	-	-	-
GO:0000959	mitochondrial RNA metabolic process	0.0186944	AT5G66940	-	-	-
GO:0043628	ncRNA 3'-end processing	0.0186944	AT5G66940	-	-	-
GO:0009890	negative regulation of biosynthetic proc...	0.0186944	AT5G66940	-	-	-
GO:0031327	negative regulation of cellular biosynth...	0.0186944	AT5G66940	-	-	-
GO:0031324	negative regulation of cellular metaboli...	0.0186944	AT5G66940	-	-	-
GO:0010558	negative regulation of macromolecule bio...	0.0186944	AT5G66940	-	-	-
GO:0000291	nuclear-transcribed mRNA catabolic proce...	0.0186944	AT5G66940	-	-	-
GO:0090628	plant epidermal cell fate specification	0.0186944	AT5G66940	-	-	X
GO:0010929	positive regulation of auxin mediated si...	0.0186944	AT5G66940	-	-	-
GO:0009617	response to bacterium	0.0186944	AT5G66940	-	-	-
GO:0009749	response to glucose	0.0186944	AT5G66940	-	-	-
GO:0042254	ribosome biogenesis	0.0186944	AT5G66940	-	-	-
GO:0009451	RNA modification	0.0186944	AT5G66940	-	-	-
GO:0090332	stomatal closure	0.0186944	AT5G66940	-	-	-
GO:0042780	tRNA 3'-end processing	0.0186944	AT5G66940	-	-	-
GO:0008033	tRNA processing	0.0186944	AT5G66940	-	-	-
GO:0030050	vesicle transport along actin filament	0.0186944	AT5G66940	-	-	-
GO:0010028	xanthophyll cycle	0.0186944	AT5G66940	-	-	-
GO:0009719	response to endogenous stimulus	0.0196301	AT5G66940	-	-	-
GO:0006364	rRNA processing	0.02	ZIM	-	-	-
GO:0017148	negative regulation of translation	0.02	AT5G66940	-	-	-
GO:0002239	response to oomycetes	0.0207867	AT5G66940	-	-	-
GO:0009408	response to heat	0.020875	BZIP16	-	-	-
GO:0045230	capsule organization	0.0209286	AT5G66940	-	-	-
GO:0045227	capsule polysaccharide biosynthetic proc...	0.0209286	AT5G66940	-	-	-
GO:0016998	cell wall macromolecule catabolic proces...	0.0209286	AT5G66940	-	-	-
GO:0002213	defense response to insect	0.0209286	AT5G66940	-	-	-
GO:0045226	extracellular polysaccharide biosyntheti...	0.0209286	AT5G66940	-	-	-
GO:0046379	extracellular polysaccharide metabolic p...	0.0209286	AT5G66940	-	-	-
GO:0098657	import into cell	0.0209286	AT5G66940	-	-	-
GO:1900864	mitochondrial RNA modification	0.0209286	AT5G66940	-	-	-
GO:0034470	ncRNA processing	0.0209286	AT5G66940	-	-	-
GO:0034249	negative regulation of cellular amide me...	0.0209286	AT5G66940	-	-	-
GO:2000113	negative regulation of cellular macromol...	0.0209286	AT5G66940	-	-	-
GO:0051172	negative regulation of nitrogen compound...	0.0209286	AT5G66940	-	-	-
GO:0034756	regulation of iron ion transport	0.0209286	AT5G66940	-	X	-
GO:0032104	regulation of response to extracellular ...	0.0209286	AT5G66940	-	-	-
GO:0032107	regulation of response to nutrient level...	0.0209286	AT5G66940	-	-	-
GO:0009723	response to ethylene	0.0209286	AT5G66940	-	-	-
GO:0009725	response to hormone	0.0209286	AT5G66940	-	-	-
GO:0033993	response to lipid	0.0209286	AT5G66940	-	-	-
GO:0000302	response to reactive oxygen species	0.0209286	AT5G66940	-	-	-
GO:0000103	sulfate assimilation	0.0209286	AT5G66940	-	-	-
GO:0006949	syncytium formation	0.0209286	AT5G66940	-	-	-
GO:0000041	transition metal ion transport	0.0209286	AT5G66940	-	-	-
GO:0033358	UDP-L-arabinose biosynthetic process	0.0209286	AT5G66940	-	-	-
GO:0043450	alkene biosynthetic process	0.0211489	AT3G45610	-	-	-
GO:1901606	alpha-amino acid catabolic process	0.0211489	AT3G45610	-	-	-
GO:0043449	cellular alkene metabolic process	0.0211489	AT3G45610	-	-	-
GO:0009063	cellular amino acid catabolic process	0.0211489	AT3G45610	-	-	-
GO:0140041	cellular detoxification of methylglyoxal	0.0211489	AT3G45610	-	-	-
GO:0098869	cellular oxidant detoxification	0.0211489	AT3G45610	-	-	-
GO:0010106	cellular response to iron ion starvation	0.0211489	AT3G45610	-	X	-
GO:1901655	cellular response to ketone	0.0211489	AT3G45610	-	-	-
GO:0097238	cellular response to methylglyoxal	0.0211489	AT3G45610	-	-	-
GO:0048878	chemical homeostasis	0.0211489	AT3G45610	-	-	-
GO:0061504	cyclic threonylcarbamoyladenosine biosyn...	0.0211489	AT3G45610	-	-	-
GO:0019344	cysteine biosynthetic process	0.0211489	AT3G45610	-	-	-
GO:0098754	detoxification	0.0211489	AT3G45610	-	-	-
GO:0010312	detoxification of zinc ion	0.0211489	AT3G45610	-	-	-
GO:0006353	DNA-templated transcription, termination	0.0211489	AT3G45610	-	-	-
GO:0009693	ethylene biosynthetic process	0.0211489	AT3G45610	-	-	-
GO:0009692	ethylene metabolic process	0.0211489	AT3G45610	-	-	-
GO:0048457	floral whorl morphogenesis	0.0211489	AT3G45610	-	-	-
GO:0048439	flower morphogenesis	0.0211489	AT3G45610	-	-	-
GO:0009835	fruit ripening	0.0211489	AT3G45610	-	-	-
GO:0019375	galactolipid biosynthetic process	0.0211489	AT3G45610	-	-	-
GO:0005978	glycogen biosynthetic process	0.0211489	AT3G45610	-	-	-
GO:0005977	glycogen metabolic process	0.0211489	AT3G45610	-	-	-
GO:0010286	heat acclimation	0.0211489	AT3G45610	-	-	-
GO:0042592	homeostatic process	0.0211489	AT3G45610	-	-	-
GO:0033212	iron import into cell	0.0211489	AT3G45610	-	X	-
GO:0006563	L-serine metabolic process	0.0211489	AT3G45610	-	-	-
GO:0048527	lateral root development	0.0211489	AT3G45610	X	-	-
GO:0010311	lateral root formation	0.0211489	AT3G45610	X	-	-
GO:0010102	lateral root morphogenesis	0.0211489	AT3G45610	X	-	-
GO:0019915	lipid storage	0.0211489	AT3G45610	-	-	-
GO:0051235	maintenance of location	0.0211489	AT3G45610	-	-	-
GO:0009890	negative regulation of biosynthetic proc...	0.0211489	AT3G45610	-	-	-
GO:0031327	negative regulation of cellular biosynth...	0.0211489	AT3G45610	-	-	-
GO:1905778	negative regulation of exonuclease activ...	0.0211489	AT3G45610	-	-	-
GO:1901918	negative regulation of exoribonuclease a...	0.0211489	AT3G45610	-	-	-
GO:0032074	negative regulation of nuclease activity	0.0211489	AT3G45610	-	-	-
GO:0060701	negative regulation of ribonuclease acti...	0.0211489	AT3G45610	-	-	-
GO:0000291	nuclear-transcribed mRNA catabolic proce...	0.0211489	AT3G45610	-	-	-
GO:0097659	nucleic acid-templated transcription	0.0211489	AT3G45610	-	-	-
GO:1900674	olefin biosynthetic process	0.0211489	AT3G45610	-	-	-
GO:1900673	olefin metabolic process	0.0211489	AT3G45610	-	-	-
GO:0015671	oxygen transport	0.0211489	AT3G45610	-	-	-
GO:0009657	plastid organization	0.0211489	AT3G45610	-	-	-
GO:0016094	polyprenol biosynthetic process	0.0211489	AT3G45610	-	-	-
GO:1990074	polyuridylation-dependent mRNA catabolic...	0.0211489	AT3G45610	-	-	-
GO:0010929	positive regulation of auxin mediated si...	0.0211489	AT3G45610	-	-	-
GO:0010101	post-embryonic root morphogenesis	0.0211489	AT3G45610	X	-	-
GO:0017012	protein-phytochromobilin linkage	0.0211489	AT3G45610	-	-	-
GO:0120029	proton export across plasma membrane	0.0211489	AT3G45610	-	-	-
GO:0065008	regulation of biological quality	0.0211489	AT3G45610	-	-	-
GO:0031326	regulation of cellular biosynthetic proc...	0.0211489	AT3G45610	-	-	-
GO:0030641	regulation of cellular pH	0.0211489	AT3G45610	-	-	-
GO:1905777	regulation of exonuclease activity	0.0211489	AT3G45610	-	-	-
GO:1901917	regulation of exoribonuclease activity	0.0211489	AT3G45610	-	-	-
GO:0040008	regulation of growth	0.0211489	AT3G45610	-	-	-
GO:0051453	regulation of intracellular pH	0.0211489	AT3G45610	-	-	-
GO:0034756	regulation of iron ion transport	0.0211489	AT3G45610	-	X	-
GO:0010556	regulation of macromolecule biosynthetic...	0.0211489	AT3G45610	-	-	-
GO:1904526	regulation of microtubule binding	0.0211489	AT3G45610	-	-	-
GO:0032069	regulation of nuclease activity	0.0211489	AT3G45610	-	-	-
GO:0060700	regulation of ribonuclease activity	0.0211489	AT3G45610	-	-	-
GO:0051252	regulation of RNA metabolic process	0.0211489	AT3G45610	-	-	-
GO:0042762	regulation of sulfur metabolic process	0.0211489	AT3G45610	-	-	-
GO:0009409	response to cold	0.0211489	AT3G45610	-	-	-
GO:0010218	response to far red light	0.0211489	AT3G45610	-	-	-
GO:0009725	response to hormone	0.0211489	AT3G45610	-	-	-
GO:0033993	response to lipid	0.0211489	AT3G45610	-	-	-
GO:1905582	response to mannose	0.0211489	AT3G45610	-	-	-
GO:0051595	response to methylglyoxal	0.0211489	AT3G45610	-	-	-
GO:0031667	response to nutrient levels	0.0211489	AT3G45610	-	-	-
GO:0010114	response to red light	0.0211489	AT3G45610	-	-	-
GO:0042594	response to starvation	0.0211489	AT3G45610	-	-	-
GO:1902347	response to strigolactone	0.0211489	AT3G45610	-	-	-
GO:0009414	response to water deprivation	0.0211489	AT3G45610	-	-	-
GO:0010043	response to zinc ion	0.0211489	AT3G45610	-	-	-
GO:0048511	rhythmic process	0.0211489	AT3G45610	-	-	-
GO:0032774	RNA biosynthetic process	0.0211489	AT3G45610	-	-	-
GO:0080191	secondary thickening	0.0211489	AT3G45610	-	-	-
GO:0009070	serine family amino acid biosynthetic pr...	0.0211489	AT3G45610	-	-	-
GO:0009069	serine family amino acid metabolic proce...	0.0211489	AT3G45610	-	-	-
GO:0009641	shade avoidance	0.0211489	AT3G45610	-	-	-
GO:0000103	sulfate assimilation	0.0211489	AT3G45610	-	-	-
GO:0019379	sulfate assimilation, phosphoadenylyl su...	0.0211489	AT3G45610	-	-	-
GO:0019418	sulfide oxidation	0.0211489	AT3G45610	-	-	-
GO:0019424	sulfide oxidation, using siroheme sulfit...	0.0211489	AT3G45610	-	-	-
GO:0000097	sulfur amino acid biosynthetic process	0.0211489	AT3G45610	-	-	-
GO:0000972	transcription-dependent tethering of RNA...	0.0211489	AT3G45610	-	-	-
GO:0006351	transcription, DNA-templated	0.0211489	AT3G45610	-	-	-
GO:0009606	tropism	0.0211489	AT3G45610	-	-	-
GO:0090042	tubulin deacetylation	0.0211489	AT3G45610	-	-	-
GO:0071577	zinc ion transmembrane transport	0.0211489	AT3G45610	-	-	-
GO:2001057	reactive nitrogen species metabolic proc...	0.0212424	AT5G66940	-	-	-
GO:0046174	polyol catabolic process	0.02129	AT5G66940	-	-	-
GO:0010558	negative regulation of macromolecule bio...	0.0212917	AT3G45610	-	-	-
GO:2000112	regulation of cellular macromolecule bio...	0.0212917	AT3G45610	-	-	-
GO:0006979	response to oxidative stress	0.0216	CDF3	-	-	-
GO:0009611	response to wounding	0.0216	CDF3	-	-	-
GO:0030003	cellular cation homeostasis	0.0216364	CDF3	-	-	-
GO:0080060	integument development	0.02172	AT3G45610	-	-	-
GO:0009438	methylglyoxal metabolic process	0.02172	AT3G45610	-	-	-
GO:0006949	syncytium formation	0.02172	AT3G45610	-	-	-
GO:0006829	zinc ion transport	0.02172	AT3G45610	-	-	-
GO:0042742	defense response to bacterium	0.022	WRKY65	-	-	-
GO:1990110	callus formation	0.0221429	WRKY65	-	-	-
GO:0006032	chitin catabolic process	0.0221429	WRKY65	-	-	-
GO:1900426	positive regulation of defense response ...	0.0221429	WRKY65	-	-	-
GO:0006468	protein phosphorylation	0.0221429	WRKY65	-	-	-
GO:1904823	purine nucleobase transmembrane transpor...	0.0221429	WRKY65	-	-	-
GO:0015860	purine nucleoside transmembrane transpor...	0.0221429	WRKY65	-	-	-
GO:0030003	cellular cation homeostasis	0.0223182	BZIP16	-	-	-
GO:0140041	cellular detoxification of methylglyoxal	0.0223182	BZIP16	-	-	-
GO:0071215	cellular response to abscisic acid stimu...	0.0223182	BZIP16	-	-	-
GO:0098754	detoxification	0.0223182	BZIP16	-	-	-
GO:1901918	negative regulation of exoribonuclease a...	0.0223182	BZIP16	-	-	-
GO:0009395	phospholipid catabolic process	0.0223182	BZIP16	-	-	-
GO:1900039	positive regulation of cellular response...	0.0223182	BZIP16	-	-	-
GO:1900057	positive regulation of leaf senescence	0.0223182	BZIP16	-	-	-
GO:1902456	regulation of stomatal opening	0.0223182	BZIP16	-	-	-
GO:0009628	response to abiotic stimulus	0.0223182	BZIP16	-	-	-
GO:0032355	response to estradiol	0.0223182	BZIP16	-	-	-
GO:0009749	response to glucose	0.0223182	BZIP16	-	-	-
GO:0009651	response to salt stress	0.0223182	BZIP16	-	-	-
GO:1990388	xylem-to-phloem iron transport	0.0223182	BZIP16	-	X	-
GO:0042542	response to hydrogen peroxide	0.0224783	BZIP16	-	-	-
GO:0046916	cellular transition metal ion homeostasi...	0.0231071	PIF7	-	-	-
GO:0098754	detoxification	0.0231071	PIF7	-	-	-
GO:0006679	glucosylceramide biosynthetic process	0.0231071	PIF7	-	-	-
GO:0048017	inositol lipid-mediated signaling	0.0231071	PIF7	-	-	-
GO:0009668	plastid membrane organization	0.0231071	PIF7	-	-	-
GO:2000685	positive regulation of cellular response...	0.0231071	PIF7	-	-	-
GO:1900039	positive regulation of cellular response...	0.0231071	PIF7	-	-	-
GO:0017012	protein-phytochromobilin linkage	0.0231071	PIF7	-	-	-
GO:0010310	regulation of hydrogen peroxide metaboli...	0.0231071	PIF7	-	-	-
GO:1904975	response to bleomycin	0.0231071	PIF7	-	-	-
GO:0032355	response to estradiol	0.0231071	PIF7	-	-	-
GO:0009750	response to fructose	0.0231071	PIF7	-	-	-
GO:0009651	response to salt stress	0.0231071	PIF7	-	-	-
GO:0009845	seed germination	0.0231071	PIF7	-	-	-
GO:1990388	xylem-to-phloem iron transport	0.0231071	PIF7	-	X	-
GO:0055069	zinc ion homeostasis	0.0231071	PIF7	-	-	-
GO:1900150	regulation of defense response to fungus	0.024	AT1G28160	-	-	-
GO:0006364	rRNA processing	0.024	AT1G28160	-	-	-
GO:0097010	eukaryotic translation initiation factor...	0.025	ZIM	-	-	-
GO:0080056	petal vascular tissue pattern formation	0.025	ZIM	-	-	-
GO:0080057	sepal vascular tissue pattern formation	0.025	ZIM	-	-	-
GO:0009605	response to external stimulus	0.0253	PIF7	-	-	-
GO:0009404	toxin metabolic process	0.0253	PIF7	-	-	-
GO:0006749	glutathione metabolic process	0.0253846	BHLH69	-	-	-
GO:0006880	intracellular sequestering of iron ion	0.0253846	BHLH69	-	X	-
GO:2000685	positive regulation of cellular response...	0.0253846	BHLH69	-	-	-
GO:0009628	response to abiotic stimulus	0.0253846	BHLH69	-	-	-
GO:1904975	response to bleomycin	0.0253846	BHLH69	-	-	-
GO:0009409	response to cold	0.0253846	BHLH69	-	-	-
GO:0009750	response to fructose	0.0253846	BHLH69	-	-	-
GO:0010039	response to iron ion	0.0253846	BHLH69	-	X	-
GO:0000302	response to reactive oxygen species	0.0253846	BHLH69	-	-	-
GO:0009744	response to sucrose	0.0253846	BHLH69	-	-	-
GO:0009414	response to water deprivation	0.0253846	BHLH69	-	-	-
GO:0019424	sulfide oxidation, using siroheme sulfit...	0.0253846	BHLH69	-	-	-
GO:0006749	glutathione metabolic process	0.02625	WRKY20	-	-	-
GO:0006979	response to oxidative stress	0.02625	WRKY20	-	-	-
GO:0044248	cellular catabolic process	0.0266452	PIF7	-	-	-
GO:0016998	cell wall macromolecule catabolic proces...	0.026875	WRKY65	-	-	-
GO:1990110	callus formation	0.0274	WRKY55	-	-	-
GO:0006032	chitin catabolic process	0.0274	WRKY55	-	-	-
GO:1900426	positive regulation of defense response ...	0.0274	WRKY55	-	-	-
GO:1904823	purine nucleobase transmembrane transpor...	0.0274	WRKY55	-	-	-
GO:0015860	purine nucleoside transmembrane transpor...	0.0274	WRKY55	-	-	-
GO:0032870	cellular response to hormone stimulus	0.0275758	PIF7	-	-	-
GO:0009749	response to glucose	0.0275758	PIF7	-	-	-
GO:0042594	response to starvation	0.0279412	PIF7	-	-	-
GO:0009649	entrainment of circadian clock	0.02825	CDF3	-	-	-
GO:0071396	cellular response to lipid	0.0283333	CUC1	-	-	-
GO:0072666	establishment of protein localization to...	0.0283333	CUC1	-	-	-
GO:0042538	hyperosmotic salinity response	0.0283333	CUC1	-	-	-
GO:0016094	polyprenol biosynthetic process	0.0283333	CUC1	-	-	-
GO:0016036	cellular response to phosphate starvatio...	0.02875	BZIP16	-	-	-
GO:0006032	chitin catabolic process	0.0288	WRKY20	-	-	-
GO:0080168	abscisic acid transport	0.0290769	CDF3	-	-	-
GO:0071215	cellular response to abscisic acid stimu...	0.0297755	PIF7	-	-	-
GO:0097306	cellular response to alcohol	0.0297755	PIF7	-	-	-
GO:0071496	cellular response to external stimulus	0.0297755	PIF7	-	-	-
GO:0031668	cellular response to extracellular stimu...	0.0297755	PIF7	-	-	-
GO:0071396	cellular response to lipid	0.0297755	PIF7	-	-	-
GO:1901701	cellular response to oxygen-containing c...	0.0297755	PIF7	-	-	-
GO:0072359	circulatory system development	0.0297755	PIF7	-	-	-
GO:0070085	glycosylation	0.0297755	PIF7	-	-	-
GO:0098711	iron ion import across plasma membrane	0.0297755	PIF7	-	X	-
GO:0034755	iron ion transmembrane transport	0.0297755	PIF7	-	X	-
GO:0015675	nickel cation transport	0.0297755	PIF7	-	-	-
GO:0090559	regulation of membrane permeability	0.0297755	PIF7	-	-	-
GO:0009753	response to jasmonic acid	0.0297755	PIF7	-	-	-
GO:0010202	response to low fluence red light stimul...	0.0297755	PIF7	-	-	-
GO:0001944	vasculature development	0.0297755	PIF7	-	-	-
GO:0098771	inorganic ion homeostasis	0.02988	BZIP16	-	-	-
GO:0009651	response to salt stress	0.03	BHLH69	-	-	-
GO:1990110	callus formation	0.0303333	CDF3	-	-	-
GO:0042128	nitrate assimilation	0.0303333	CDF3	-	-	-
GO:0009850	auxin metabolic process	0.0305	PIF7	-	-	-
GO:0071475	cellular hyperosmotic salinity response	0.0305	PIF7	-	-	-
GO:0010617	circadian regulation of calcium ion osci...	0.0305	PIF7	-	-	-
GO:0006749	glutathione metabolic process	0.0305	PIF7	-	-	-
GO:0070981	L-asparagine biosynthetic process	0.0305	PIF7	-	-	-
GO:0070982	L-asparagine metabolic process	0.0305	PIF7	-	-	-
GO:0010351	lithium ion transport	0.0305	PIF7	-	-	-
GO:0034758	positive regulation of iron ion transpor...	0.0305	PIF7	-	X	-
GO:0050821	protein stabilization	0.0305	PIF7	-	-	-
GO:0010029	regulation of seed germination	0.0305	PIF7	-	-	-
GO:0090322	regulation of superoxide metabolic proce...	0.0305	PIF7	-	-	-
GO:0043279	response to alkaloid	0.0305	PIF7	-	-	-
GO:0031000	response to caffeine	0.0305	PIF7	-	-	-
GO:0070542	response to fatty acid	0.0305	PIF7	-	-	-
GO:0009611	response to wounding	0.0305	PIF7	-	-	-
GO:0006879	cellular iron ion homeostasis	0.0305692	PIF7	-	X	-
GO:0009267	cellular response to starvation	0.0307419	BZIP16	-	-	-
GO:0098711	iron ion import across plasma membrane	0.0307419	BZIP16	-	X	-
GO:0034757	negative regulation of iron ion transpor...	0.0307419	BZIP16	-	X	-
GO:1900409	positive regulation of cellular response...	0.0307419	BZIP16	-	-	-
GO:1903648	positive regulation of chlorophyll catab...	0.0307419	BZIP16	-	-	-
GO:0090559	regulation of membrane permeability	0.0307419	BZIP16	-	-	-
GO:0009687	abscisic acid metabolic process	0.0308795	PIF7	-	-	-
GO:0043288	apocarotenoid metabolic process	0.0308795	PIF7	-	-	-
GO:0006527	arginine catabolic process	0.0308795	PIF7	-	-	-
GO:0006529	asparagine biosynthetic process	0.0308795	PIF7	-	-	-
GO:0055074	calcium ion homeostasis	0.0308795	PIF7	-	-	-
GO:0006874	cellular calcium ion homeostasis	0.0308795	PIF7	-	-	-
GO:0071474	cellular hyperosmotic response	0.0308795	PIF7	-	-	-
GO:0043617	cellular response to sucrose starvation	0.0308795	PIF7	-	-	-
GO:0042631	cellular response to water deprivation	0.0308795	PIF7	-	-	-
GO:0009064	glutamine family amino acid metabolic pr...	0.0308795	PIF7	-	-	-
GO:0009630	gravitropism	0.0308795	PIF7	-	-	-
GO:0042445	hormone metabolic process	0.0308795	PIF7	-	-	-
GO:1902457	negative regulation of stomatal opening	0.0308795	PIF7	-	-	-
GO:0030639	polyketide biosynthetic process	0.0308795	PIF7	-	-	-
GO:0051480	regulation of cytosolic calcium ion conc...	0.0308795	PIF7	-	-	-
GO:1900140	regulation of seedling development	0.0308795	PIF7	-	-	-
GO:0042221	response to chemical	0.0308795	PIF7	-	-	-
GO:1902644	tertiary alcohol metabolic process	0.0308795	PIF7	-	-	-
GO:0009738	abscisic acid-activated signaling pathwa...	0.0309394	BZIP16	-	-	-
GO:0050821	protein stabilization	0.0309394	BZIP16	-	-	-
GO:0071472	cellular response to salt stress	0.031	PIF7	-	-	-
GO:0071462	cellular response to water stimulus	0.031	PIF7	-	-	-
GO:0009738	abscisic acid-activated signaling pathwa...	0.0310588	CDF3	-	-	-
GO:0000103	sulfate assimilation	0.0310588	CDF3	-	-	-
GO:1901699	cellular response to nitrogen compound	0.0314286	CUC1	-	-	-
GO:0016998	cell wall macromolecule catabolic proces...	0.0316667	WRKY55	-	-	-
GO:0006528	asparagine metabolic process	0.03193	PIF7	-	-	-
GO:0009584	detection of visible light	0.03193	PIF7	-	-	-
GO:0019408	dolichol biosynthetic process	0.03193	PIF7	-	-	-
GO:0042744	hydrogen peroxide catabolic process	0.03193	PIF7	-	-	-
GO:0080024	indolebutyric acid metabolic process	0.03193	PIF7	-	-	-
GO:0006273	lagging strand elongation	0.03193	PIF7	-	-	-
GO:0010507	negative regulation of autophagy	0.03193	PIF7	-	-	-
GO:1901537	positive regulation of DNA demethylation	0.03193	PIF7	-	-	-
GO:0000973	post-transcriptional tethering of RNA po...	0.03193	PIF7	-	-	-
GO:0072593	reactive oxygen species metabolic proces...	0.03193	PIF7	-	-	-
GO:0031647	regulation of protein stability	0.03193	PIF7	-	-	-
GO:0010119	regulation of stomatal movement	0.03193	PIF7	-	-	-
GO:0090549	response to carbon starvation	0.03193	PIF7	-	-	-
GO:0009629	response to gravity	0.03193	PIF7	-	-	-
GO:0010038	response to metal ion	0.03193	PIF7	-	-	-
GO:0015690	aluminum cation transport	0.0321667	AT1G28160	-	-	-
GO:0009063	cellular amino acid catabolic process	0.0321667	AT1G28160	-	-	-
GO:0071311	cellular response to acetate	0.0321667	AT1G28160	-	-	-
GO:0071496	cellular response to external stimulus	0.0321667	AT1G28160	-	-	-
GO:0071260	cellular response to mechanical stimulus	0.0321667	AT1G28160	-	-	-
GO:0042742	defense response to bacterium	0.0321667	AT1G28160	-	-	-
GO:0002213	defense response to insect	0.0321667	AT1G28160	-	-	-
GO:0032508	DNA duplex unwinding	0.0321667	AT1G28160	-	-	-
GO:0036292	DNA rewinding	0.0321667	AT1G28160	-	-	-
GO:1901965	endoplasmic reticulum to chloroplast tra...	0.0321667	AT1G28160	-	-	-
GO:1990052	ER to chloroplast lipid transport	0.0321667	AT1G28160	-	-	-
GO:0007215	glutamate receptor signaling pathway	0.0321667	AT1G28160	-	-	-
GO:0009065	glutamine family amino acid catabolic pr...	0.0321667	AT1G28160	-	-	-
GO:0048312	intracellular distribution of mitochondr...	0.0321667	AT1G28160	-	-	-
GO:0035235	ionotropic glutamate receptor signaling ...	0.0321667	AT1G28160	-	-	-
GO:0098711	iron ion import across plasma membrane	0.0321667	AT1G28160	-	X	-
GO:1990806	ligand-gated ion channel signaling pathw...	0.0321667	AT1G28160	-	-	-
GO:0000481	maturation of 5S rRNA	0.0321667	AT1G28160	-	-	-
GO:1990547	mitochondrial phosphate ion transmembran...	0.0321667	AT1G28160	-	-	-
GO:0051228	mitotic spindle disassembly	0.0321667	AT1G28160	-	-	-
GO:0034757	negative regulation of iron ion transpor...	0.0321667	AT1G28160	-	X	-
GO:0080153	negative regulation of reductive pentose...	0.0321667	AT1G28160	-	-	-
GO:0070407	oxidation-dependent protein catabolic pr...	0.0321667	AT1G28160	-	-	-
GO:0035435	phosphate ion transmembrane transport	0.0321667	AT1G28160	-	-	-
GO:1900426	positive regulation of defense response ...	0.0321667	AT1G28160	-	-	-
GO:0010636	positive regulation of mitochondrial fus...	0.0321667	AT1G28160	-	-	-
GO:0006562	proline catabolic process	0.0321667	AT1G28160	-	-	-
GO:0010133	proline catabolic process to glutamate	0.0321667	AT1G28160	-	-	-
GO:0043335	protein unfolding	0.0321667	AT1G28160	-	-	-
GO:1900424	regulation of defense response to bacter...	0.0321667	AT1G28160	-	-	-
GO:0044528	regulation of mitochondrial mRNA stabili...	0.0321667	AT1G28160	-	-	-
GO:0010110	regulation of photosynthesis, dark react...	0.0321667	AT1G28160	-	-	-
GO:0080152	regulation of reductive pentose-phosphat...	0.0321667	AT1G28160	-	-	-
GO:0009409	response to cold	0.0321667	AT1G28160	-	-	-
GO:0034285	response to disaccharide	0.0321667	AT1G28160	-	-	-
GO:0072423	response to DNA damage checkpoint signal...	0.0321667	AT1G28160	-	-	-
GO:0006982	response to lipid hydroperoxide	0.0321667	AT1G28160	-	-	-
GO:0010335	response to non-ionic osmotic stress	0.0321667	AT1G28160	-	-	-
GO:0006970	response to osmotic stress	0.0321667	AT1G28160	-	-	-
GO:0009651	response to salt stress	0.0321667	AT1G28160	-	-	-
GO:0009744	response to sucrose	0.0321667	AT1G28160	-	-	-
GO:0009451	RNA modification	0.0321667	AT1G28160	-	-	-
GO:0090502	RNA phosphodiester bond hydrolysis, endo...	0.0321667	AT1G28160	-	-	-
GO:0051230	spindle disassembly	0.0321667	AT1G28160	-	-	-
GO:0048480	stigma development	0.0321667	AT1G28160	-	-	-
GO:0006567	threonine catabolic process	0.0321667	AT1G28160	-	-	-
GO:0006383	transcription by RNA polymerase III	0.0321667	AT1G28160	-	-	-
GO:0050821	protein stabilization	0.0326667	BHLH69	-	-	-
GO:1990748	cellular detoxification	0.0327045	BZIP16	-	-	-
GO:0097237	cellular response to toxic substance	0.0327045	BZIP16	-	-	-
GO:0046475	glycerophospholipid catabolic process	0.0327045	BZIP16	-	-	-
GO:0000481	maturation of 5S rRNA	0.0327045	BZIP16	-	-	-
GO:0055065	metal ion homeostasis	0.0327045	BZIP16	-	-	-
GO:2000031	regulation of salicylic acid mediated si...	0.0327045	BZIP16	-	-	-
GO:0043279	response to alkaloid	0.0327045	BZIP16	-	-	-
GO:0031000	response to caffeine	0.0327045	BZIP16	-	-	-
GO:0009416	response to light stimulus	0.0327045	BZIP16	-	-	-
GO:0010045	response to nickel cation	0.0327045	BZIP16	-	-	-
GO:0009314	response to radiation	0.0327045	BZIP16	-	-	-
GO:0034219	carbohydrate transmembrane transport	0.033	AT5G61620	-	-	-
GO:0042843	D-xylose catabolic process	0.033	AT5G61620	-	-	-
GO:0045900	negative regulation of translational elo...	0.033	AT5G61620	-	-	-
GO:0006210	thymine catabolic process	0.033	AT5G61620	-	-	-
GO:0007178	transmembrane receptor protein serine/th...	0.033	AT5G61620	-	-	-
GO:0015690	aluminum cation transport	0.033377	3XHMGBOX1	-	-	-
GO:0043102	amino acid salvage	0.033377	3XHMGBOX1	-	-	-
GO:0000495	box H/ACA RNA 3'-end processing	0.033377	3XHMGBOX1	-	-	-
GO:0033979	box H/ACA RNA metabolic process	0.033377	3XHMGBOX1	-	-	-
GO:0034964	box H/ACA RNA processing	0.033377	3XHMGBOX1	-	-	-
GO:0000493	box H/ACA snoRNP assembly	0.033377	3XHMGBOX1	-	-	-
GO:0006974	cellular response to DNA damage stimulus	0.033377	3XHMGBOX1	-	-	-
GO:0009658	chloroplast organization	0.033377	3XHMGBOX1	-	-	-
GO:0010019	chloroplast-nucleus signaling pathway	0.033377	3XHMGBOX1	-	-	-
GO:0032508	DNA duplex unwinding	0.033377	3XHMGBOX1	-	-	-
GO:0006353	DNA-templated transcription, termination	0.033377	3XHMGBOX1	-	-	-
GO:0009880	embryonic pattern specification	0.033377	3XHMGBOX1	-	-	-
GO:0000479	endonucleolytic cleavage of tricistronic...	0.033377	3XHMGBOX1	-	-	-
GO:0000453	enzyme-directed rRNA 2'-O-methylation	0.033377	3XHMGBOX1	-	-	-
GO:0006749	glutathione metabolic process	0.033377	3XHMGBOX1	-	-	-
GO:0048312	intracellular distribution of mitochondr...	0.033377	3XHMGBOX1	-	-	-
GO:0033212	iron import into cell	0.033377	3XHMGBOX1	-	X	-
GO:0009097	isoleucine biosynthetic process	0.033377	3XHMGBOX1	-	-	-
GO:0015882	L-ascorbic acid transmembrane transport	0.033377	3XHMGBOX1	-	-	-
GO:0071267	L-methionine salvage	0.033377	3XHMGBOX1	-	-	-
GO:0035873	lactate transmembrane transport	0.033377	3XHMGBOX1	-	-	-
GO:0015727	lactate transport	0.033377	3XHMGBOX1	-	-	-
GO:0000466	maturation of 5.8S rRNA from tricistroni...	0.033377	3XHMGBOX1	-	-	-
GO:0000470	maturation of LSU-rRNA	0.033377	3XHMGBOX1	-	-	-
GO:0000463	maturation of LSU-rRNA from tricistronic...	0.033377	3XHMGBOX1	-	-	-
GO:0000462	maturation of SSU-rRNA from tricistronic...	0.033377	3XHMGBOX1	-	-	-
GO:0034470	ncRNA processing	0.033377	3XHMGBOX1	-	-	-
GO:0090305	nucleic acid phosphodiester bond hydroly...	0.033377	3XHMGBOX1	-	-	-
GO:0018143	nucleic acid-protein covalent cross-link...	0.033377	3XHMGBOX1	-	-	-
GO:0018026	peptidyl-lysine monomethylation	0.033377	3XHMGBOX1	-	-	-
GO:0042794	plastid rRNA transcription	0.033377	3XHMGBOX1	-	-	-
GO:0032544	plastid translation	0.033377	3XHMGBOX1	-	-	-
GO:0010636	positive regulation of mitochondrial fus...	0.033377	3XHMGBOX1	-	-	-
GO:0045727	positive regulation of translation	0.033377	3XHMGBOX1	-	-	-
GO:0018142	protein-DNA covalent cross-linking	0.033377	3XHMGBOX1	-	-	-
GO:0009127	purine nucleoside monophosphate biosynth...	0.033377	3XHMGBOX1	-	-	-
GO:0009168	purine ribonucleoside monophosphate bios...	0.033377	3XHMGBOX1	-	-	-
GO:0000725	recombinational repair	0.033377	3XHMGBOX1	-	-	-
GO:1903649	regulation of cytoplasmic transport	0.033377	3XHMGBOX1	-	-	-
GO:2000641	regulation of early endosome to late end...	0.033377	3XHMGBOX1	-	-	-
GO:0034756	regulation of iron ion transport	0.033377	3XHMGBOX1	-	X	-
GO:0010635	regulation of mitochondrial fusion	0.033377	3XHMGBOX1	-	-	-
GO:0044528	regulation of mitochondrial mRNA stabili...	0.033377	3XHMGBOX1	-	-	-
GO:0072396	response to cell cycle checkpoint signal...	0.033377	3XHMGBOX1	-	-	-
GO:0072423	response to DNA damage checkpoint signal...	0.033377	3XHMGBOX1	-	-	-
GO:0072402	response to DNA integrity checkpoint sig...	0.033377	3XHMGBOX1	-	-	-
GO:0010212	response to ionizing radiation	0.033377	3XHMGBOX1	-	-	-
GO:0006982	response to lipid hydroperoxide	0.033377	3XHMGBOX1	-	-	-
GO:0010335	response to non-ionic osmotic stress	0.033377	3XHMGBOX1	-	-	-
GO:0009451	RNA modification	0.033377	3XHMGBOX1	-	-	-
GO:0000451	rRNA 2'-O-methylation	0.033377	3XHMGBOX1	-	-	-
GO:0016072	rRNA metabolic process	0.033377	3XHMGBOX1	-	-	-
GO:0006364	rRNA processing	0.033377	3XHMGBOX1	-	-	-
GO:0009099	valine biosynthetic process	0.033377	3XHMGBOX1	-	-	-
GO:1990388	xylem-to-phloem iron transport	0.033377	3XHMGBOX1	-	X	-
GO:0034196	acylglycerol transport	0.0334783	AT1G28160	-	-	-
GO:0080121	AMP transport	0.0334783	AT1G28160	-	-	-
GO:0006527	arginine catabolic process	0.0334783	AT1G28160	-	-	-
GO:0097352	autophagosome maturation	0.0334783	AT1G28160	-	-	-
GO:1903513	endoplasmic reticulum to cytosol transpo...	0.0334783	AT1G28160	-	-	-
GO:0000462	maturation of SSU-rRNA from tricistronic...	0.0334783	AT1G28160	-	-	-
GO:0006817	phosphate ion transport	0.0334783	AT1G28160	-	-	-
GO:0006515	protein quality control for misfolded or...	0.0334783	AT1G28160	-	-	-
GO:0045604	regulation of epidermal cell differentia...	0.0334783	AT1G28160	-	-	X
GO:0045682	regulation of epidermis development	0.0334783	AT1G28160	-	-	X
GO:0030856	regulation of epithelial cell differenti...	0.0334783	AT1G28160	-	-	-
GO:2000022	regulation of jasmonic acid mediated sig...	0.0334783	AT1G28160	-	-	-
GO:0030970	retrograde protein transport, ER to cyto...	0.0334783	AT1G28160	-	-	-
GO:0034337	RNA folding	0.0334783	AT1G28160	-	-	-
GO:0090501	RNA phosphodiester bond hydrolysis	0.0334783	AT1G28160	-	-	-
GO:0008283	cell population proliferation	0.0336383	BZIP16	-	-	-
GO:0006875	cellular metal ion homeostasis	0.0336383	BZIP16	-	-	-
GO:0055076	transition metal ion homeostasis	0.0336383	BZIP16	-	-	-
GO:0006979	response to oxidative stress	0.0337778	WRKY65	-	-	-
GO:0006189	'de novo' IMP biosynthetic process	0.0339	CDF3	-	-	-
GO:0046256	2,4,6-trinitrotoluene catabolic process	0.0339	CDF3	-	-	-
GO:0018974	2,4,6-trinitrotoluene metabolic process	0.0339	CDF3	-	-	-
GO:0010249	auxin conjugate metabolic process	0.0339	CDF3	-	-	-
GO:0010540	basipetal auxin transport	0.0339	CDF3	-	-	-
GO:0140041	cellular detoxification of methylglyoxal	0.0339	CDF3	-	-	-
GO:0006879	cellular iron ion homeostasis	0.0339	CDF3	-	X	-
GO:0030004	cellular monovalent inorganic cation hom...	0.0339	CDF3	-	-	-
GO:0031668	cellular response to extracellular stimu...	0.0339	CDF3	-	-	-
GO:1901655	cellular response to ketone	0.0339	CDF3	-	-	-
GO:0097238	cellular response to methylglyoxal	0.0339	CDF3	-	-	-
GO:0031669	cellular response to nutrient levels	0.0339	CDF3	-	-	-
GO:1902075	cellular response to salt	0.0339	CDF3	-	-	-
GO:0009267	cellular response to starvation	0.0339	CDF3	-	-	-
GO:0097237	cellular response to toxic substance	0.0339	CDF3	-	-	-
GO:0046916	cellular transition metal ion homeostasi...	0.0339	CDF3	-	-	-
GO:0072359	circulatory system development	0.0339	CDF3	-	-	-
GO:0098705	copper ion import across plasma membrane	0.0339	CDF3	-	-	-
GO:0006534	cysteine metabolic process	0.0339	CDF3	-	-	-
GO:0030592	DNA ADP-ribosylation	0.0339	CDF3	-	-	-
GO:0043928	exonucleolytic catabolism of deadenylate...	0.0339	CDF3	-	-	-
GO:0030388	fructose 1,6-bisphosphate metabolic proc...	0.0339	CDF3	-	-	-
GO:0010286	heat acclimation	0.0339	CDF3	-	-	-
GO:1990619	histone H3-K9 deacetylation	0.0339	CDF3	-	-	-
GO:0006188	IMP biosynthetic process	0.0339	CDF3	-	-	-
GO:0046040	IMP metabolic process	0.0339	CDF3	-	-	-
GO:0098739	import across plasma membrane	0.0339	CDF3	-	-	-
GO:0042343	indole glucosinolate metabolic process	0.0339	CDF3	-	-	-
GO:0055072	iron ion homeostasis	0.0339	CDF3	-	X	-
GO:0048527	lateral root development	0.0339	CDF3	X	-	-
GO:0015692	lead ion transport	0.0339	CDF3	-	-	-
GO:1905642	negative regulation of DNA methylation	0.0339	CDF3	-	-	-
GO:1902455	negative regulation of stem cell populat...	0.0339	CDF3	-	-	-
GO:0045892	negative regulation of transcription, DN...	0.0339	CDF3	-	-	-
GO:0046263	nitrotoluene catabolic process	0.0339	CDF3	-	-	-
GO:0019326	nitrotoluene metabolic process	0.0339	CDF3	-	-	-
GO:0000291	nuclear-transcribed mRNA catabolic proce...	0.0339	CDF3	-	-	-
GO:0006857	oligopeptide transport	0.0339	CDF3	-	-	-
GO:0015679	plasma membrane copper ion transport	0.0339	CDF3	-	-	-
GO:0009859	pollen hydration	0.0339	CDF3	-	-	-
GO:1990074	polyuridylation-dependent mRNA catabolic...	0.0339	CDF3	-	-	-
GO:2000617	positive regulation of histone H3-K9 ace...	0.0339	CDF3	-	-	-
GO:1900057	positive regulation of leaf senescence	0.0339	CDF3	-	-	-
GO:0120029	proton export across plasma membrane	0.0339	CDF3	-	-	-
GO:0030641	regulation of cellular pH	0.0339	CDF3	-	-	-
GO:2000615	regulation of histone H3-K9 acetylation	0.0339	CDF3	-	-	-
GO:0051453	regulation of intracellular pH	0.0339	CDF3	-	-	-
GO:1902456	regulation of stomatal opening	0.0339	CDF3	-	-	-
GO:0009743	response to carbohydrate	0.0339	CDF3	-	-	-
GO:0034285	response to disaccharide	0.0339	CDF3	-	-	-
GO:0009991	response to extracellular stimulus	0.0339	CDF3	-	-	-
GO:0070542	response to fatty acid	0.0339	CDF3	-	-	-
GO:0009750	response to fructose	0.0339	CDF3	-	-	-
GO:0009746	response to hexose	0.0339	CDF3	-	-	-
GO:0009753	response to jasmonic acid	0.0339	CDF3	-	-	-
GO:0051595	response to methylglyoxal	0.0339	CDF3	-	-	-
GO:0031667	response to nutrient levels	0.0339	CDF3	-	-	-
GO:0010033	response to organic substance	0.0339	CDF3	-	-	-
GO:0006970	response to osmotic stress	0.0339	CDF3	-	-	-
GO:0010114	response to red light	0.0339	CDF3	-	-	-
GO:0072708	response to sorbitol	0.0339	CDF3	-	-	-
GO:0009266	response to temperature stimulus	0.0339	CDF3	-	-	-
GO:0009636	response to toxic substance	0.0339	CDF3	-	-	-
GO:0010224	response to UV-B	0.0339	CDF3	-	-	-
GO:0009414	response to water deprivation	0.0339	CDF3	-	-	-
GO:0042254	ribosome biogenesis	0.0339	CDF3	-	-	-
GO:0000388	spliceosome conformational change to rel...	0.0339	CDF3	-	-	-
GO:1990069	stomatal opening	0.0339	CDF3	-	-	-
GO:1990532	stress response to nickel ion	0.0339	CDF3	-	-	-
GO:0019379	sulfate assimilation, phosphoadenylyl su...	0.0339	CDF3	-	-	-
GO:0051923	sulfation	0.0339	CDF3	-	-	-
GO:0019418	sulfide oxidation	0.0339	CDF3	-	-	-
GO:0019424	sulfide oxidation, using siroheme sulfit...	0.0339	CDF3	-	-	-
GO:0006949	syncytium formation	0.0339	CDF3	-	-	-
GO:0072491	toluene-containing compound catabolic pr...	0.0339	CDF3	-	-	-
GO:0072490	toluene-containing compound metabolic pr...	0.0339	CDF3	-	-	-
GO:0000972	transcription-dependent tethering of RNA...	0.0339	CDF3	-	-	-
GO:0046260	trinitrotoluene catabolic process	0.0339	CDF3	-	-	-
GO:0018973	trinitrotoluene metabolic process	0.0339	CDF3	-	-	-
GO:0090042	tubulin deacetylation	0.0339	CDF3	-	-	-
GO:0001944	vasculature development	0.0339	CDF3	-	-	-
GO:0030050	vesicle transport along actin filament	0.0339	CDF3	-	-	-
GO:1990388	xylem-to-phloem iron transport	0.0339	CDF3	-	X	-
GO:0016998	cell wall macromolecule catabolic proces...	0.034	WRKY20	-	-	-
GO:0071456	cellular response to hypoxia	0.034	WRKY20	-	-	-
GO:0019265	glycine biosynthetic process, by transam...	0.034	WRKY20	-	-	-
GO:1900150	regulation of defense response to fungus	0.0342083	BZIP16	-	-	-
GO:0043617	cellular response to sucrose starvation	0.0344909	BZIP16	-	-	-
GO:1902457	negative regulation of stomatal opening	0.0344909	BZIP16	-	-	-
GO:0010271	regulation of chlorophyll catabolic proc...	0.0344909	BZIP16	-	-	-
GO:0031647	regulation of protein stability	0.0344909	BZIP16	-	-	-
GO:1901404	regulation of tetrapyrrole catabolic pro...	0.0344909	BZIP16	-	-	-
GO:0034337	RNA folding	0.0344909	BZIP16	-	-	-
GO:0010028	xanthophyll cycle	0.0344909	BZIP16	-	-	-
GO:0006879	cellular iron ion homeostasis	0.0345286	AT1G28160	-	X	-
GO:0044248	cellular catabolic process	0.0345357	BZIP16	-	-	-
GO:0015690	aluminum cation transport	0.0348276	AT1G75490	-	-	-
GO:0000495	box H/ACA RNA 3'-end processing	0.0348276	AT1G75490	-	-	-
GO:0033979	box H/ACA RNA metabolic process	0.0348276	AT1G75490	-	-	-
GO:0034964	box H/ACA RNA processing	0.0348276	AT1G75490	-	-	-
GO:0071456	cellular response to hypoxia	0.0348276	AT1G75490	-	-	-
GO:0042742	defense response to bacterium	0.0348276	AT1G75490	-	-	-
GO:0000479	endonucleolytic cleavage of tricistronic...	0.0348276	AT1G75490	-	-	-
GO:0000453	enzyme-directed rRNA 2'-O-methylation	0.0348276	AT1G75490	-	-	-
GO:0048312	intracellular distribution of mitochondr...	0.0348276	AT1G75490	-	-	-
GO:0000466	maturation of 5.8S rRNA from tricistroni...	0.0348276	AT1G75490	-	-	-
GO:0000463	maturation of LSU-rRNA from tricistronic...	0.0348276	AT1G75490	-	-	-
GO:0000462	maturation of SSU-rRNA from tricistronic...	0.0348276	AT1G75490	-	-	-
GO:0018143	nucleic acid-protein covalent cross-link...	0.0348276	AT1G75490	-	-	-
GO:0035246	peptidyl-arginine N-methylation	0.0348276	AT1G75490	-	-	-
GO:0009643	photosynthetic acclimation	0.0348276	AT1G75490	-	-	-
GO:0010636	positive regulation of mitochondrial fus...	0.0348276	AT1G75490	-	-	-
GO:0045727	positive regulation of translation	0.0348276	AT1G75490	-	-	-
GO:0018142	protein-DNA covalent cross-linking	0.0348276	AT1G75490	-	-	-
GO:0042823	pyridoxal phosphate biosynthetic process	0.0348276	AT1G75490	-	-	-
GO:0008615	pyridoxine biosynthetic process	0.0348276	AT1G75490	-	-	-
GO:1900150	regulation of defense response to fungus	0.0348276	AT1G75490	-	-	-
GO:0010635	regulation of mitochondrial fusion	0.0348276	AT1G75490	-	-	-
GO:0006982	response to lipid hydroperoxide	0.0348276	AT1G75490	-	-	-
GO:0010335	response to non-ionic osmotic stress	0.0348276	AT1G75490	-	-	-
GO:0009451	RNA modification	0.0348276	AT1G75490	-	-	-
GO:0000451	rRNA 2'-O-methylation	0.0348276	AT1G75490	-	-	-
GO:0001682	tRNA 5'-leader removal	0.0348276	AT1G75490	-	-	-
GO:0008033	tRNA processing	0.0348276	AT1G75490	-	-	-
GO:0016556	mRNA modification	0.0353333	AT1G75490	-	-	-
GO:0009751	response to salicylic acid	0.0354839	AT1G75490	-	-	-
GO:0032392	DNA geometric change	0.0355323	3XHMGBOX1	-	-	-
GO:0042631	cellular response to water deprivation	0.0357895	BHLH69	-	-	-
GO:0062211	root regeneration	0.0357895	BHLH69	X	-	-
GO:0000041	transition metal ion transport	0.0357895	BHLH69	-	-	-
GO:0016124	xanthophyll catabolic process	0.0357895	BHLH69	-	-	-
GO:0015801	aromatic amino acid transport	0.036	BHLH69	-	-	-
GO:0071475	cellular hyperosmotic salinity response	0.036	BHLH69	-	-	-
GO:0043617	cellular response to sucrose starvation	0.036	BHLH69	-	-	-
GO:0006541	glutamine metabolic process	0.036	BHLH69	-	-	-
GO:0016139	glycoside catabolic process	0.036	BHLH69	-	-	-
GO:0032468	Golgi calcium ion homeostasis	0.036	BHLH69	-	-	-
GO:0032472	Golgi calcium ion transport	0.036	BHLH69	-	-	-
GO:0080024	indolebutyric acid metabolic process	0.036	BHLH69	-	-	-
GO:0006826	iron ion transport	0.036	BHLH69	-	X	-
GO:0070981	L-asparagine biosynthetic process	0.036	BHLH69	-	-	-
GO:0006273	lagging strand elongation	0.036	BHLH69	-	-	-
GO:0010507	negative regulation of autophagy	0.036	BHLH69	-	-	-
GO:1902457	negative regulation of stomatal opening	0.036	BHLH69	-	-	-
GO:0030639	polyketide biosynthetic process	0.036	BHLH69	-	-	-
GO:0030638	polyketide metabolic process	0.036	BHLH69	-	-	-
GO:0009789	positive regulation of abscisic acid-act...	0.036	BHLH69	-	-	-
GO:0000973	post-transcriptional tethering of RNA po...	0.036	BHLH69	-	-	-
GO:0009787	regulation of abscisic acid-activated si...	0.036	BHLH69	-	-	-
GO:0040009	regulation of growth rate	0.036	BHLH69	-	-	-
GO:0010817	regulation of hormone levels	0.036	BHLH69	-	-	-
GO:0009416	response to light stimulus	0.036	BHLH69	-	-	-
GO:0031120	snRNA pseudouridine synthesis	0.036	BHLH69	-	-	-
GO:1901601	strigolactone biosynthetic process	0.036	BHLH69	-	-	-
GO:1901600	strigolactone metabolic process	0.036	BHLH69	-	-	-
GO:0010198	synergid death	0.036	BHLH69	-	-	-
GO:0009407	toxin catabolic process	0.036	BHLH69	-	-	-
GO:0000041	transition metal ion transport	0.0366667	3XHMGBOX1	-	-	-
GO:0022611	dormancy process	0.0367077	BZIP16	-	-	-
GO:0032468	Golgi calcium ion homeostasis	0.0367077	BZIP16	-	-	-
GO:0032472	Golgi calcium ion transport	0.0367077	BZIP16	-	-	-
GO:0010507	negative regulation of autophagy	0.0367077	BZIP16	-	-	-
GO:1901537	positive regulation of DNA demethylation	0.0367077	BZIP16	-	-	-
GO:0051571	positive regulation of histone H3-K4 met...	0.0367077	BZIP16	-	-	-
GO:0009611	response to wounding	0.0367077	BZIP16	-	-	-
GO:0010162	seed dormancy process	0.0367077	BZIP16	-	-	-
GO:0009407	toxin catabolic process	0.0367077	BZIP16	-	-	-
GO:0070887	cellular response to chemical stimulus	0.0367179	BZIP16	-	-	-
GO:0036294	cellular response to decreased oxygen le...	0.0367179	BZIP16	-	-	-
GO:0042149	cellular response to glucose starvation	0.0367179	BZIP16	-	-	-
GO:0071456	cellular response to hypoxia	0.0367179	BZIP16	-	-	-
GO:0071453	cellular response to oxygen levels	0.0367179	BZIP16	-	-	-
GO:0019464	glycine decarboxylation via glycine clea...	0.0367179	BZIP16	-	-	-
GO:0010150	leaf senescence	0.0367179	BZIP16	-	-	-
GO:0009767	photosynthetic electron transport chain	0.0367179	BZIP16	-	-	-
GO:0090693	plant organ senescence	0.0367179	BZIP16	-	-	-
GO:0034756	regulation of iron ion transport	0.0367179	BZIP16	-	X	-
GO:0048580	regulation of post-embryonic development	0.0367179	BZIP16	-	-	-
GO:0009413	response to flooding	0.0367179	BZIP16	-	-	-
GO:0080117	secondary growth	0.0367179	BZIP16	-	-	-
GO:0042793	plastid transcription	0.0368438	3XHMGBOX1	-	-	-
GO:0030422	production of siRNA involved in post-tra...	0.0371268	AT1G28160	-	-	-
GO:0051083	'de novo' cotranslational protein foldin...	0.0371558	AT1G28160	-	-	-
GO:0019877	diaminopimelate biosynthetic process	0.0371558	AT1G28160	-	-	-
GO:0010410	hemicellulose metabolic process	0.0371558	AT1G28160	-	-	-
GO:1900366	negative regulation of defense response ...	0.0371558	AT1G28160	-	-	-
GO:0019919	peptidyl-arginine methylation, to asymme...	0.0371558	AT1G28160	-	-	-
GO:0009737	response to abscisic acid	0.0371558	AT1G28160	-	-	-
GO:0006081	cellular aldehyde metabolic process	0.0374375	BZIP16	-	-	-
GO:2000026	regulation of multicellular organismal d...	0.0374375	BZIP16	-	-	-
GO:0009056	catabolic process	0.0374545	BZIP16	-	-	-
GO:0006546	glycine catabolic process	0.0374545	BZIP16	-	-	-
GO:0042538	hyperosmotic salinity response	0.0374545	BZIP16	-	-	-
GO:0080190	lateral growth	0.0374545	BZIP16	-	-	-
GO:0008615	pyridoxine biosynthetic process	0.0374545	BZIP16	-	-	-
GO:1901535	regulation of DNA demethylation	0.0374545	BZIP16	-	-	-
GO:0051569	regulation of histone H3-K4 methylation	0.0374545	BZIP16	-	-	-
GO:0043269	regulation of ion transport	0.0374545	BZIP16	-	-	-
GO:0009404	toxin metabolic process	0.0378261	BHLH69	-	-	-
GO:0016094	polyprenol biosynthetic process	0.038	ANAC057	-	-	-
GO:0002229	defense response to oomycetes	0.0385	AT5G61620	-	-	-
GO:0000302	response to reactive oxygen species	0.03875	CUC1	-	-	-
GO:0000455	enzyme-directed rRNA pseudouridine synth...	0.0389655	AT1G28160	-	-	-
GO:0033212	iron import into cell	0.0389655	AT1G28160	-	X	-
GO:0043271	negative regulation of ion transport	0.0389655	AT1G28160	-	-	-
GO:0070084	protein initiator methionine removal	0.0389655	AT1G28160	-	-	-
GO:0009446	putrescine biosynthetic process	0.0389655	AT1G28160	-	-	-
GO:0033388	putrescine biosynthetic process from arg...	0.0389655	AT1G28160	-	-	-
GO:0010271	regulation of chlorophyll catabolic proc...	0.0389655	AT1G28160	-	-	-
GO:1901404	regulation of tetrapyrrole catabolic pro...	0.0389655	AT1G28160	-	-	-
GO:0097305	response to alcohol	0.0389655	AT1G28160	-	-	-
GO:0080117	secondary growth	0.0389655	AT1G28160	-	-	-
GO:0019265	glycine biosynthetic process, by transam...	0.039	LHY1	-	-	-
GO:0090610	bundle sheath cell fate specification	0.0392727	AT5G18090	-	-	-
GO:0044770	cell cycle phase transition	0.0392727	AT5G18090	-	-	-
GO:0071485	cellular response to absence of light	0.0392727	AT5G18090	-	-	-
GO:0009904	chloroplast accumulation movement	0.0392727	AT5G18090	-	-	-
GO:0051304	chromosome separation	0.0392727	AT5G18090	-	-	-
GO:0006631	fatty acid metabolic process	0.0392727	AT5G18090	-	-	-
GO:1901528	hydrogen peroxide mediated signaling pat...	0.0392727	AT5G18090	-	-	-
GO:0019310	inositol catabolic process	0.0392727	AT5G18090	-	-	-
GO:0048312	intracellular distribution of mitochondr...	0.0392727	AT5G18090	-	-	-
GO:0051457	maintenance of protein location in nucle...	0.0392727	AT5G18090	-	-	-
GO:0030490	maturation of SSU-rRNA	0.0392727	AT5G18090	-	-	-
GO:0072684	mitochondrial tRNA 3'-trailer cleavage, ...	0.0392727	AT5G18090	-	-	-
GO:0010951	negative regulation of endopeptidase act...	0.0392727	AT5G18090	-	-	-
GO:0051346	negative regulation of hydrolase activit...	0.0392727	AT5G18090	-	-	-
GO:0010466	negative regulation of peptidase activit...	0.0392727	AT5G18090	-	-	-
GO:0045861	negative regulation of proteolysis	0.0392727	AT5G18090	-	-	-
GO:0010124	phenylacetate catabolic process	0.0392727	AT5G18090	-	-	-
GO:0010636	positive regulation of mitochondrial fus...	0.0392727	AT5G18090	-	-	-
GO:1905157	positive regulation of photosynthesis	0.0392727	AT5G18090	-	-	-
GO:0045943	positive regulation of transcription by ...	0.0392727	AT5G18090	-	-	-
GO:0010133	proline catabolic process to glutamate	0.0392727	AT5G18090	-	-	-
GO:0006508	proteolysis	0.0392727	AT5G18090	-	-	-
GO:0052548	regulation of endopeptidase activity	0.0392727	AT5G18090	-	-	-
GO:0052547	regulation of peptidase activity	0.0392727	AT5G18090	-	-	-
GO:0043111	replication fork arrest	0.0392727	AT5G18090	-	-	-
GO:0072423	response to DNA damage checkpoint signal...	0.0392727	AT5G18090	-	-	-
GO:1904812	rRNA acetylation involved in maturation ...	0.0392727	AT5G18090	-	-	-
GO:0009407	toxin catabolic process	0.0392727	AT5G18090	-	-	-
GO:0051391	tRNA acetylation	0.0392727	AT5G18090	-	-	-
GO:0009606	tropism	0.0392727	AT5G18090	-	-	-
GO:0009110	vitamin biosynthetic process	0.0392727	AT5G18090	-	-	-
GO:0031591	wybutosine biosynthetic process	0.0392727	AT5G18090	-	-	-
GO:0070887	cellular response to chemical stimulus	0.0393333	IDD2	-	-	-
GO:0071281	cellular response to iron ion	0.0393333	IDD2	-	X	-
GO:0071286	cellular response to magnesium ion	0.0393333	IDD2	-	-	-
GO:0010350	cellular response to magnesium starvatio...	0.0393333	IDD2	-	-	-
GO:0071325	cellular response to mannitol stimulus	0.0393333	IDD2	-	-	-
GO:0072709	cellular response to sorbitol	0.0393333	IDD2	-	-	-
GO:0061504	cyclic threonylcarbamoyladenosine biosyn...	0.0393333	IDD2	-	-	-
GO:0006952	defense response	0.0393333	IDD2	-	-	-
GO:0075733	intracellular transport of virus	0.0393333	IDD2	-	-	-
GO:1905642	negative regulation of DNA methylation	0.0393333	IDD2	-	-	-
GO:0031115	negative regulation of microtubule polym...	0.0393333	IDD2	-	-	-
GO:0031117	positive regulation of microtubule depol...	0.0393333	IDD2	-	-	-
GO:0036228	protein localization to nuclear inner me...	0.0393333	IDD2	-	-	-
GO:0009617	response to bacterium	0.0393333	IDD2	-	-	-
GO:0080167	response to karrikin	0.0393333	IDD2	-	-	-
GO:0003006	developmental process involved in reprod...	0.0394333	BZIP16	-	-	-
GO:0009404	toxin metabolic process	0.0394333	BZIP16	-	-	-
GO:0045454	cell redox homeostasis	0.0394706	AT5G18090	-	-	-
GO:0006284	base-excision repair	0.0397429	3XHMGBOX1	-	-	-
GO:0042742	defense response to bacterium	0.0397429	3XHMGBOX1	-	-	-
GO:0006302	double-strand break repair	0.0397429	3XHMGBOX1	-	-	-
GO:0000478	endonucleolytic cleavage involved in rRN...	0.0397429	3XHMGBOX1	-	-	-
GO:0071265	L-methionine biosynthetic process	0.0397429	3XHMGBOX1	-	-	-
GO:0000289	nuclear-transcribed mRNA poly(A) tail sh...	0.0397429	3XHMGBOX1	-	-	-
GO:0009126	purine nucleoside monophosphate metaboli...	0.0398056	3XHMGBOX1	-	-	-
GO:0009167	purine ribonucleoside monophosphate meta...	0.0398056	3XHMGBOX1	-	-	-
GO:0010106	cellular response to iron ion starvation	0.0398763	BZIP16	-	X	-
GO:0072507	divalent inorganic cation homeostasis	0.0398763	BZIP16	-	-	-
GO:0008614	pyridoxine metabolic process	0.0398763	BZIP16	-	-	-
GO:0048509	regulation of meristem development	0.0398763	BZIP16	-	-	-
GO:0001666	response to hypoxia	0.0398763	BZIP16	-	-	-
GO:0006979	response to oxidative stress	0.0398763	BZIP16	-	-	-
GO:0010114	response to red light	0.0398763	BZIP16	-	-	-
GO:1902075	cellular response to salt	0.04	CUC1	-	-	-
GO:0072525	pyridine-containing compound biosyntheti...	0.04	CUC1	-	-	-
GO:0006189	'de novo' IMP biosynthetic process	0.04006	3XHMGBOX1	-	-	-
GO:1902418	(+)-abscisic acid D-glucopyranosyl ester...	0.04006	3XHMGBOX1	-	-	-
GO:0018974	2,4,6-trinitrotoluene metabolic process	0.04006	3XHMGBOX1	-	-	-
GO:0019750	chloroplast localization	0.04006	3XHMGBOX1	-	-	-
GO:0019499	cyanide metabolic process	0.04006	3XHMGBOX1	-	-	-
GO:0071103	DNA conformation change	0.04006	3XHMGBOX1	-	-	-
GO:0006259	DNA metabolic process	0.04006	3XHMGBOX1	-	-	-
GO:0006310	DNA recombination	0.04006	3XHMGBOX1	-	-	-
GO:0006281	DNA repair	0.04006	3XHMGBOX1	-	-	-
GO:0098711	iron ion import across plasma membrane	0.04006	3XHMGBOX1	-	X	-
GO:0007020	microtubule nucleation	0.04006	3XHMGBOX1	-	-	-
GO:0032269	negative regulation of cellular protein ...	0.04006	3XHMGBOX1	-	-	-
GO:1905156	negative regulation of photosynthesis	0.04006	3XHMGBOX1	-	-	-
GO:0051248	negative regulation of protein metabolic...	0.04006	3XHMGBOX1	-	-	-
GO:0045900	negative regulation of translational elo...	0.04006	3XHMGBOX1	-	-	-
GO:0019326	nitrotoluene metabolic process	0.04006	3XHMGBOX1	-	-	-
GO:0051644	plastid localization	0.04006	3XHMGBOX1	-	-	-
GO:0044070	regulation of anion transport	0.04006	3XHMGBOX1	-	-	-
GO:0043462	regulation of ATP-dependent activity	0.04006	3XHMGBOX1	-	-	-
GO:0010310	regulation of hydrogen peroxide metaboli...	0.04006	3XHMGBOX1	-	-	-
GO:0043269	regulation of ion transport	0.04006	3XHMGBOX1	-	-	-
GO:0010446	response to alkaline pH	0.04006	3XHMGBOX1	-	-	-
GO:0010044	response to aluminum ion	0.04006	3XHMGBOX1	-	-	-
GO:0048829	root cap development	0.04006	3XHMGBOX1	X	-	-
GO:0007004	telomere maintenance via telomerase	0.04006	3XHMGBOX1	-	-	-
GO:0018973	trinitrotoluene metabolic process	0.04006	3XHMGBOX1	-	-	-
GO:0098927	vesicle-mediated transport between endos...	0.04006	3XHMGBOX1	-	-	-
GO:0016124	xanthophyll catabolic process	0.04006	3XHMGBOX1	-	-	-
GO:0009068	aspartate family amino acid catabolic pr...	0.0405408	AT1G28160	-	-	-
GO:0006353	DNA-templated transcription, termination	0.0405408	AT1G28160	-	-	-
GO:0022900	electron transport chain	0.0405408	AT1G28160	-	-	-
GO:0034969	histone arginine methylation	0.0405408	AT1G28160	-	-	-
GO:0080190	lateral growth	0.0405408	AT1G28160	-	-	-
GO:0030490	maturation of SSU-rRNA	0.0405408	AT1G28160	-	-	-
GO:0090305	nucleic acid phosphodiester bond hydroly...	0.0405408	AT1G28160	-	-	-
GO:0110126	phloem loading	0.0405408	AT1G28160	-	-	-
GO:0008615	pyridoxine biosynthetic process	0.0405408	AT1G28160	-	-	-
GO:0034059	response to anoxia	0.0405408	AT1G28160	-	-	-
GO:0009753	response to jasmonic acid	0.0405408	AT1G28160	-	-	-
GO:0070542	response to fatty acid	0.0406061	AT1G28160	-	-	-
GO:0031668	cellular response to extracellular stimu...	0.04075	AT1G28160	-	-	-
GO:0036293	response to decreased oxygen levels	0.0408061	BZIP16	-	-	-
GO:0070482	response to oxygen levels	0.0408586	BZIP16	-	-	-
GO:0030048	actin filament-based movement	0.0409459	AT1G75490	-	-	-
GO:0099515	actin filament-based transport	0.0409459	AT1G75490	-	-	-
GO:0098655	cation transmembrane transport	0.0409459	AT1G75490	-	-	-
GO:0031425	chloroplast RNA processing	0.0409459	AT1G75490	-	-	-
GO:0030261	chromosome condensation	0.0409459	AT1G75490	-	-	-
GO:0016554	cytidine to uridine editing	0.0409459	AT1G75490	-	-	-
GO:0036292	DNA rewinding	0.0409459	AT1G75490	-	-	-
GO:0006353	DNA-templated transcription, termination	0.0409459	AT1G75490	-	-	-
GO:0009880	embryonic pattern specification	0.0409459	AT1G75490	-	-	-
GO:0000480	endonucleolytic cleavage in 5'-ETS of tr...	0.0409459	AT1G75490	-	-	-
GO:0000472	endonucleolytic cleavage to generate mat...	0.0409459	AT1G75490	-	-	-
GO:1901965	endoplasmic reticulum to chloroplast tra...	0.0409459	AT1G75490	-	-	-
GO:1990052	ER to chloroplast lipid transport	0.0409459	AT1G75490	-	-	-
GO:0051656	establishment of organelle localization	0.0409459	AT1G75490	-	-	-
GO:0006071	glycerol metabolic process	0.0409459	AT1G75490	-	-	-
GO:0034220	ion transmembrane transport	0.0409459	AT1G75490	-	-	-
GO:0098711	iron ion import across plasma membrane	0.0409459	AT1G75490	-	X	-
GO:0030001	metal ion transport	0.0409459	AT1G75490	-	-	-
GO:0080156	mitochondrial mRNA modification	0.0409459	AT1G75490	-	-	-
GO:0048311	mitochondrion distribution	0.0409459	AT1G75490	-	-	-
GO:0090305	nucleic acid phosphodiester bond hydroly...	0.0409459	AT1G75490	-	-	-
GO:0070407	oxidation-dependent protein catabolic pr...	0.0409459	AT1G75490	-	-	-
GO:1905269	positive regulation of chromatin organiz...	0.0409459	AT1G75490	-	-	-
GO:0090309	positive regulation of DNA methylation-d...	0.0409459	AT1G75490	-	-	-
GO:0031453	positive regulation of heterochromatin a...	0.0409459	AT1G75490	-	-	-
GO:0120263	positive regulation of heterochromatin o...	0.0409459	AT1G75490	-	-	-
GO:0010822	positive regulation of mitochondrion org...	0.0409459	AT1G75490	-	-	-
GO:0006813	potassium ion transport	0.0409459	AT1G75490	-	-	-
GO:0043335	protein unfolding	0.0409459	AT1G75490	-	-	-
GO:0090308	regulation of DNA methylation-dependent ...	0.0409459	AT1G75490	-	-	-
GO:2000232	regulation of rRNA processing	0.0409459	AT1G75490	-	-	-
GO:0090322	regulation of superoxide metabolic proce...	0.0409459	AT1G75490	-	-	-
GO:0043157	response to cation stress	0.0409459	AT1G75490	-	-	-
GO:0033194	response to hydroperoxide	0.0409459	AT1G75490	-	-	-
GO:0000054	ribosomal subunit export from nucleus	0.0409459	AT1G75490	-	-	-
GO:0033750	ribosome localization	0.0409459	AT1G75490	-	-	-
GO:0090501	RNA phosphodiester bond hydrolysis	0.0409459	AT1G75490	-	-	-
GO:0031120	snRNA pseudouridine synthesis	0.0409459	AT1G75490	-	-	-
GO:0006814	sodium ion transport	0.0409459	AT1G75490	-	-	-
GO:0006386	termination of RNA polymerase III transc...	0.0409459	AT1G75490	-	-	-
GO:0006567	threonine catabolic process	0.0409459	AT1G75490	-	-	-
GO:0099518	vesicle cytoskeletal trafficking	0.0409459	AT1G75490	-	-	-
GO:0030050	vesicle transport along actin filament	0.0409459	AT1G75490	-	-	-
GO:0051103	DNA ligation involved in DNA repair	0.0412766	BHLH69	-	-	-
GO:1902609	(R)-2-hydroxy-alpha-linolenic acid biosy...	0.0414634	CUC1	-	-	-
GO:0009738	abscisic acid-activated signaling pathwa...	0.0414634	CUC1	-	-	-
GO:0070588	calcium ion transmembrane transport	0.0414634	CUC1	-	-	-
GO:0006816	calcium ion transport	0.0414634	CUC1	-	-	-
GO:0009932	cell tip growth	0.0414634	CUC1	-	-	-
GO:0006081	cellular aldehyde metabolic process	0.0414634	CUC1	-	-	-
GO:0030007	cellular potassium ion homeostasis	0.0414634	CUC1	-	-	-
GO:0071215	cellular response to abscisic acid stimu...	0.0414634	CUC1	-	-	-
GO:0097306	cellular response to alcohol	0.0414634	CUC1	-	-	-
GO:0071398	cellular response to fatty acid	0.0414634	CUC1	-	-	-
GO:0032870	cellular response to hormone stimulus	0.0414634	CUC1	-	-	-
GO:0071395	cellular response to jasmonic acid stimu...	0.0414634	CUC1	-	-	-
GO:0071732	cellular response to nitric oxide	0.0414634	CUC1	-	-	-
GO:0071310	cellular response to organic substance	0.0414634	CUC1	-	-	-
GO:1904482	cellular response to tetrahydrofolate	0.0414634	CUC1	-	-	-
GO:1902476	chloride transmembrane transport	0.0414634	CUC1	-	-	-
GO:0010031	circumnutation	0.0414634	CUC1	-	-	-
GO:0098754	detoxification	0.0414634	CUC1	-	-	-
GO:0001173	DNA-templated transcriptional start site...	0.0414634	CUC1	-	-	-
GO:0019408	dolichol biosynthetic process	0.0414634	CUC1	-	-	-
GO:0019348	dolichol metabolic process	0.0414634	CUC1	-	-	-
GO:0001561	fatty acid alpha-oxidation	0.0414634	CUC1	-	-	-
GO:0015669	gas transport	0.0414634	CUC1	-	-	-
GO:0019264	glycine biosynthetic process from serine	0.0414634	CUC1	-	-	-
GO:0006097	glyoxylate cycle	0.0414634	CUC1	-	-	-
GO:0046487	glyoxylate metabolic process	0.0414634	CUC1	-	-	-
GO:0009755	hormone-mediated signaling pathway	0.0414634	CUC1	-	-	-
GO:0098660	inorganic ion transmembrane transport	0.0414634	CUC1	-	-	-
GO:0009867	jasmonic acid mediated signaling pathway	0.0414634	CUC1	-	-	-
GO:0006565	L-serine catabolic process	0.0414634	CUC1	-	-	-
GO:0010102	lateral root morphogenesis	0.0414634	CUC1	X	-	-
GO:0033619	membrane protein proteolysis	0.0414634	CUC1	-	-	-
GO:0050879	multicellular organismal movement	0.0414634	CUC1	-	-	-
GO:1903507	negative regulation of nucleic acid-temp...	0.0414634	CUC1	-	-	-
GO:0045934	negative regulation of nucleobase-contai...	0.0414634	CUC1	-	-	-
GO:1902679	negative regulation of RNA biosynthetic ...	0.0414634	CUC1	-	-	-
GO:0051253	negative regulation of RNA metabolic pro...	0.0414634	CUC1	-	-	-
GO:0045892	negative regulation of transcription, DN...	0.0414634	CUC1	-	-	-
GO:0015671	oxygen transport	0.0414634	CUC1	-	-	-
GO:0009828	plant-type cell wall loosening	0.0414634	CUC1	-	-	-
GO:0009827	plant-type cell wall modification	0.0414634	CUC1	-	-	-
GO:0009668	plastid membrane organization	0.0414634	CUC1	-	-	-
GO:0010729	positive regulation of hydrogen peroxide...	0.0414634	CUC1	-	-	-
GO:0010726	positive regulation of hydrogen peroxide...	0.0414634	CUC1	-	-	-
GO:1903428	positive regulation of reactive oxygen s...	0.0414634	CUC1	-	-	-
GO:0010101	post-embryonic root morphogenesis	0.0414634	CUC1	X	-	-
GO:0012501	programmed cell death	0.0414634	CUC1	-	-	-
GO:0006561	proline biosynthetic process	0.0414634	CUC1	-	-	-
GO:0006623	protein targeting to vacuole	0.0414634	CUC1	-	-	-
GO:0090059	protoxylem development	0.0414634	CUC1	-	-	-
GO:0042823	pyridoxal phosphate biosynthetic process	0.0414634	CUC1	-	-	-
GO:0042822	pyridoxal phosphate metabolic process	0.0414634	CUC1	-	-	-
GO:0008615	pyridoxine biosynthetic process	0.0414634	CUC1	-	-	-
GO:0008614	pyridoxine metabolic process	0.0414634	CUC1	-	-	-
GO:0009889	regulation of biosynthetic process	0.0414634	CUC1	-	-	-
GO:0031326	regulation of cellular biosynthetic proc...	0.0414634	CUC1	-	-	-
GO:0010728	regulation of hydrogen peroxide biosynth...	0.0414634	CUC1	-	-	-
GO:0006885	regulation of pH	0.0414634	CUC1	-	-	-
GO:0032104	regulation of response to extracellular ...	0.0414634	CUC1	-	-	-
GO:0032107	regulation of response to nutrient level...	0.0414634	CUC1	-	-	-
GO:0010035	response to inorganic substance	0.0414634	CUC1	-	-	-
GO:0080167	response to karrikin	0.0414634	CUC1	-	-	-
GO:0071731	response to nitric oxide	0.0414634	CUC1	-	-	-
GO:0080033	response to nitrite	0.0414634	CUC1	-	-	-
GO:0009751	response to salicylic acid	0.0414634	CUC1	-	-	-
GO:1904481	response to tetrahydrofolate	0.0414634	CUC1	-	-	-
GO:0009404	toxin metabolic process	0.0414634	CUC1	-	-	-
GO:0001174	transcriptional start site selection at ...	0.0414634	CUC1	-	-	-
GO:0055085	transmembrane transport	0.0414634	CUC1	-	-	-
GO:0007034	vacuolar transport	0.0414634	CUC1	-	-	-
GO:0042819	vitamin B6 biosynthetic process	0.0414634	CUC1	-	-	-
GO:0042816	vitamin B6 metabolic process	0.0414634	CUC1	-	-	-
GO:0046184	aldehyde biosynthetic process	0.0416327	CUC1	-	-	-
GO:0071407	cellular response to organic cyclic comp...	0.0416327	CUC1	-	-	-
GO:0033386	geranylgeranyl diphosphate biosynthetic ...	0.0416327	CUC1	-	-	-
GO:0033385	geranylgeranyl diphosphate metabolic pro...	0.0416327	CUC1	-	-	-
GO:0006545	glycine biosynthetic process	0.0416327	CUC1	-	-	-
GO:0055067	monovalent inorganic cation homeostasis	0.0416327	CUC1	-	-	-
GO:0097659	nucleic acid-templated transcription	0.0416327	CUC1	-	-	-
GO:0072593	reactive oxygen species metabolic proces...	0.0416327	CUC1	-	-	-
GO:1903506	regulation of nucleic acid-templated tra...	0.0416327	CUC1	-	-	-
GO:2001141	regulation of RNA biosynthetic process	0.0416327	CUC1	-	-	-
GO:0006355	regulation of transcription, DNA-templat...	0.0416327	CUC1	-	-	-
GO:0014070	response to organic cyclic compound	0.0416327	CUC1	-	-	-
GO:0009266	response to temperature stimulus	0.0416327	CUC1	-	-	-
GO:0032774	RNA biosynthetic process	0.0416327	CUC1	-	-	-
GO:0010015	root morphogenesis	0.0416327	CUC1	X	-	-
GO:0006351	transcription, DNA-templated	0.0416327	CUC1	-	-	-
GO:0009636	response to toxic substance	0.0418182	CUC1	-	-	-
GO:0006972	hyperosmotic response	0.04198	BZIP16	-	-	-
GO:0071446	cellular response to salicylic acid stim...	0.042	CUC1	-	-	-
GO:0009657	plastid organization	0.0423056	AT5G18090	-	-	-
GO:0006364	rRNA processing	0.0423056	AT5G18090	-	-	-
GO:0048478	replication fork protection	0.0425789	AT5G18090	-	-	-
GO:0009652	thigmotropism	0.0425789	AT5G18090	-	-	-
GO:0019400	alditol metabolic process	0.0432	AT1G75490	-	-	-
GO:0071280	cellular response to copper ion	0.0435	IDD2	-	-	-
GO:0035865	cellular response to potassium ion	0.0435	IDD2	-	-	-
GO:0006499	N-terminal protein myristoylation	0.0435	IDD2	-	-	-
GO:0006999	nuclear pore organization	0.0435	IDD2	-	-	-
GO:0015671	oxygen transport	0.0435	IDD2	-	-	-
GO:1902609	(R)-2-hydroxy-alpha-linolenic acid biosy...	0.0435294	ANAC070	-	-	-
GO:0009932	cell tip growth	0.0435294	ANAC070	-	-	-
GO:0042546	cell wall biogenesis	0.0435294	ANAC070	-	-	-
GO:0071732	cellular response to nitric oxide	0.0435294	ANAC070	-	-	-
GO:0071407	cellular response to organic cyclic comp...	0.0435294	ANAC070	-	-	-
GO:0071461	cellular response to redox state	0.0435294	ANAC070	-	-	-
GO:0001561	fatty acid alpha-oxidation	0.0435294	ANAC070	-	-	-
GO:0034625	fatty acid elongation, monounsaturated f...	0.0435294	ANAC070	-	-	-
GO:0034626	fatty acid elongation, polyunsaturated f...	0.0435294	ANAC070	-	-	-
GO:0019367	fatty acid elongation, saturated fatty a...	0.0435294	ANAC070	-	-	-
GO:0070085	glycosylation	0.0435294	ANAC070	-	-	-
GO:0009867	jasmonic acid mediated signaling pathway	0.0435294	ANAC070	-	-	-
GO:0080005	photosystem stoichiometry adjustment	0.0435294	ANAC070	-	-	-
GO:0090059	protoxylem development	0.0435294	ANAC070	-	-	-
GO:0046680	response to DDT	0.0435294	ANAC070	-	-	-
GO:0033591	response to L-ascorbic acid	0.0435294	ANAC070	-	-	-
GO:0000302	response to reactive oxygen species	0.0435294	ANAC070	-	-	-
GO:0043604	amide biosynthetic process	0.0441026	IDD2	-	-	-
GO:0071219	cellular response to molecule of bacteri...	0.0441026	IDD2	-	-	-
GO:0071732	cellular response to nitric oxide	0.0441026	IDD2	-	-	-
GO:0071310	cellular response to organic substance	0.0441026	IDD2	-	-	-
GO:0051365	cellular response to potassium ion starv...	0.0441026	IDD2	-	-	-
GO:0010438	cellular response to sulfur starvation	0.0441026	IDD2	-	-	-
GO:0071034	CUT catabolic process	0.0441026	IDD2	-	-	-
GO:0071043	CUT metabolic process	0.0441026	IDD2	-	-	-
GO:0042742	defense response to bacterium	0.0441026	IDD2	-	-	-
GO:0002215	defense response to nematode	0.0441026	IDD2	-	-	-
GO:0071786	endoplasmic reticulum tubular network or...	0.0441026	IDD2	-	-	-
GO:0009957	epidermal cell fate specification	0.0441026	IDD2	-	-	X
GO:0000459	exonucleolytic trimming involved in rRNA...	0.0441026	IDD2	-	-	-
GO:0000467	exonucleolytic trimming to generate matu...	0.0441026	IDD2	-	-	-
GO:0048439	flower morphogenesis	0.0441026	IDD2	-	-	-
GO:0015755	fructose transmembrane transport	0.0441026	IDD2	-	-	-
GO:1904659	glucose transmembrane transport	0.0441026	IDD2	-	-	-
GO:0006538	glutamate catabolic process	0.0441026	IDD2	-	-	-
GO:0006826	iron ion transport	0.0441026	IDD2	-	X	-
GO:0034249	negative regulation of cellular amide me...	0.0441026	IDD2	-	-	-
GO:2000113	negative regulation of cellular macromol...	0.0441026	IDD2	-	-	-
GO:0017148	negative regulation of translation	0.0441026	IDD2	-	-	-
GO:0051511	negative regulation of unidimensional ce...	0.0441026	IDD2	-	-	-
GO:0071029	nuclear ncRNA surveillance	0.0441026	IDD2	-	-	-
GO:0071046	nuclear polyadenylation-dependent ncRNA ...	0.0441026	IDD2	-	-	-
GO:0071035	nuclear polyadenylation-dependent rRNA c...	0.0441026	IDD2	-	-	-
GO:0071038	nuclear polyadenylation-dependent tRNA c...	0.0441026	IDD2	-	-	-
GO:0043043	peptide biosynthetic process	0.0441026	IDD2	-	-	-
GO:0006518	peptide metabolic process	0.0441026	IDD2	-	-	-
GO:0043634	polyadenylation-dependent ncRNA cataboli...	0.0441026	IDD2	-	-	-
GO:0043633	polyadenylation-dependent RNA catabolic ...	0.0441026	IDD2	-	-	-
GO:0071051	polyadenylation-dependent snoRNA 3'-end ...	0.0441026	IDD2	-	-	-
GO:0006598	polyamine catabolic process	0.0441026	IDD2	-	-	-
GO:0031542	positive regulation of anthocyanin biosy...	0.0441026	IDD2	-	-	-
GO:0031539	positive regulation of anthocyanin metab...	0.0441026	IDD2	-	-	-
GO:0009963	positive regulation of flavonoid biosynt...	0.0441026	IDD2	-	-	-
GO:0070131	positive regulation of mitochondrial tra...	0.0441026	IDD2	-	-	-
GO:0034248	regulation of cellular amide metabolic p...	0.0441026	IDD2	-	-	-
GO:0051570	regulation of histone H3-K9 methylation	0.0441026	IDD2	-	-	-
GO:0034756	regulation of iron ion transport	0.0441026	IDD2	-	X	-
GO:0062125	regulation of mitochondrial gene express...	0.0441026	IDD2	-	-	-
GO:0070129	regulation of mitochondrial translation	0.0441026	IDD2	-	-	-
GO:2000280	regulation of root development	0.0441026	IDD2	X	-	-
GO:0006417	regulation of translation	0.0441026	IDD2	-	-	-
GO:0070542	response to fatty acid	0.0441026	IDD2	-	-	-
GO:1905582	response to mannose	0.0441026	IDD2	-	-	-
GO:0071731	response to nitric oxide	0.0441026	IDD2	-	-	-
GO:0031667	response to nutrient levels	0.0441026	IDD2	-	-	-
GO:0042594	response to starvation	0.0441026	IDD2	-	-	-
GO:0009845	seed germination	0.0441026	IDD2	-	-	-
GO:0090351	seedling development	0.0441026	IDD2	-	-	-
GO:0046208	spermine catabolic process	0.0441026	IDD2	-	-	-
GO:0008215	spermine metabolic process	0.0441026	IDD2	-	-	-
GO:0006412	translation	0.0441026	IDD2	-	-	-
GO:0016078	tRNA catabolic process	0.0441026	IDD2	-	-	-
GO:0106354	tRNA surveillance	0.0441026	IDD2	-	-	-
GO:0034475	U4 snRNA 3'-end processing	0.0441026	IDD2	-	-	-
GO:0016123	xanthophyll biosynthetic process	0.0441026	IDD2	-	-	-
GO:0016553	base conversion or substitution editing	0.044359	AT1G75490	-	-	-
GO:0006270	DNA replication initiation	0.044359	AT1G75490	-	-	-
GO:0051640	organelle localization	0.044359	AT1G75490	-	-	-
GO:0006633	fatty acid biosynthetic process	0.04455	AT5G18090	-	-	-
GO:0009404	toxin metabolic process	0.04455	AT5G18090	-	-	-
GO:0051168	nuclear export	0.0446835	AT1G75490	-	-	-
GO:0016072	rRNA metabolic process	0.045122	AT5G18090	-	-	-
GO:0034196	acylglycerol transport	0.0453409	AT1G75490	-	-	-
GO:0042743	hydrogen peroxide metabolic process	0.0453409	AT1G75490	-	-	-
GO:0008053	mitochondrial fusion	0.0453409	AT1G75490	-	-	-
GO:0006850	mitochondrial pyruvate transmembrane tra...	0.0453409	AT1G75490	-	-	-
GO:1905157	positive regulation of photosynthesis	0.0453409	AT1G75490	-	-	-
GO:0045604	regulation of epidermal cell differentia...	0.0453409	AT1G75490	-	-	X
GO:0045682	regulation of epidermis development	0.0453409	AT1G75490	-	-	X
GO:0030856	regulation of epithelial cell differenti...	0.0453409	AT1G75490	-	-	-
GO:0040031	snRNA modification	0.0453409	AT1G75490	-	-	-
GO:0009310	amine catabolic process	0.0456	IDD2	-	-	-
GO:0010540	basipetal auxin transport	0.0456	IDD2	-	-	-
GO:0043603	cellular amide metabolic process	0.0456	IDD2	-	-	-
GO:0042402	cellular biogenic amine catabolic proces...	0.0456	IDD2	-	-	-
GO:1902170	cellular response to reactive nitrogen s...	0.0456	IDD2	-	-	-
GO:0043649	dicarboxylic acid catabolic process	0.0456	IDD2	-	-	-
GO:0009913	epidermal cell differentiation	0.0456	IDD2	-	-	X
GO:0008544	epidermis development	0.0456	IDD2	-	-	X
GO:0030855	epithelial cell differentiation	0.0456	IDD2	-	-	-
GO:0008645	hexose transmembrane transport	0.0456	IDD2	-	-	-
GO:0030308	negative regulation of cell growth	0.0456	IDD2	-	-	-
GO:0006607	NLS-bearing protein import into nucleus	0.0456	IDD2	-	-	-
GO:0034427	nuclear-transcribed mRNA catabolic proce...	0.0456	IDD2	-	-	-
GO:0031540	regulation of anthocyanin biosynthetic p...	0.0456	IDD2	-	-	-
GO:0009786	regulation of asymmetric cell division	0.0456	IDD2	-	-	-
GO:0048829	root cap development	0.0456	IDD2	X	-	-
GO:0031125	rRNA 3'-end processing	0.0456	IDD2	-	-	-
GO:0097577	sequestering of iron ion	0.0456	IDD2	-	X	-
GO:0031126	sno(s)RNA 3'-end processing	0.0456	IDD2	-	-	-
GO:0034472	snRNA 3'-end processing	0.0456	IDD2	-	-	-
GO:0000041	transition metal ion transport	0.0456	IDD2	-	-	-
GO:0016122	xanthophyll metabolic process	0.0456	IDD2	-	-	-
GO:1900864	mitochondrial RNA modification	0.0457143	AT1G75490	-	-	-
GO:0031503	protein-containing complex localization	0.0457143	AT1G75490	-	-	-
GO:0042254	ribosome biogenesis	0.0457143	AT1G75490	-	-	-
GO:0006812	cation transport	0.0458696	AT1G75490	-	-	-
GO:0042219	cellular modified amino acid catabolic p...	0.0459206	AT5G18090	-	-	-
GO:0071244	cellular response to carbon dioxide	0.0459206	AT5G18090	-	-	-
GO:0006751	glutathione catabolic process	0.0459206	AT5G18090	-	-	-
GO:0006662	glycerol ether metabolic process	0.0459206	AT5G18090	-	-	-
GO:0006546	glycine catabolic process	0.0459206	AT5G18090	-	-	-
GO:0019464	glycine decarboxylation via glycine clea...	0.0459206	AT5G18090	-	-	-
GO:0034470	ncRNA processing	0.0459206	AT5G18090	-	-	-
GO:1905820	positive regulation of chromosome separa...	0.0459206	AT5G18090	-	-	-
GO:1902101	positive regulation of metaphase/anaphas...	0.0459206	AT5G18090	-	-	-
GO:0045842	positive regulation of mitotic metaphase...	0.0459206	AT5G18090	-	-	-
GO:0045840	positive regulation of mitotic nuclear d...	0.0459206	AT5G18090	-	-	-
GO:1901970	positive regulation of mitotic sister ch...	0.0459206	AT5G18090	-	-	-
GO:0016926	protein desumoylation	0.0459206	AT5G18090	-	-	-
GO:0042823	pyridoxal phosphate biosynthetic process	0.0459206	AT5G18090	-	-	-
GO:0042822	pyridoxal phosphate metabolic process	0.0459206	AT5G18090	-	-	-
GO:0008615	pyridoxine biosynthetic process	0.0459206	AT5G18090	-	-	-
GO:0008614	pyridoxine metabolic process	0.0459206	AT5G18090	-	-	-
GO:1901987	regulation of cell cycle phase transitio...	0.0459206	AT5G18090	-	-	-
GO:0006361	transcription initiation from RNA polyme...	0.0459206	AT5G18090	-	-	-
GO:0042819	vitamin B6 biosynthetic process	0.0459206	AT5G18090	-	-	-
GO:0042816	vitamin B6 metabolic process	0.0459206	AT5G18090	-	-	-
GO:0042364	water-soluble vitamin biosynthetic proce...	0.0459206	AT5G18090	-	-	-
GO:0048588	developmental cell growth	0.0461111	ANAC070	-	-	-
GO:0010031	circumnutation	0.0461224	BHLH69	-	-	-
GO:0050879	multicellular organismal movement	0.0461224	BHLH69	-	-	-
GO:0080162	endoplasmic reticulum to cytosol auxin t...	0.0469091	BHLH69	-	-	-
GO:0006751	glutathione catabolic process	0.0469091	BHLH69	-	-	-
GO:0042542	response to hydrogen peroxide	0.0469091	BHLH69	-	-	-
GO:0006970	response to osmotic stress	0.0469091	BHLH69	-	-	-
GO:0080110	sporopollenin biosynthetic process	0.0469091	BHLH69	-	-	-
GO:0000972	transcription-dependent tethering of RNA...	0.0469091	BHLH69	-	-	-
GO:0016052	carbohydrate catabolic process	0.0469231	AT2G15740	-	-	-
GO:0016118	carotenoid catabolic process	0.0469231	AT2G15740	-	-	-
GO:0006575	cellular modified amino acid metabolic p...	0.0469231	AT2G15740	-	-	-
GO:0071311	cellular response to acetate	0.0469231	AT2G15740	-	-	-
GO:0036294	cellular response to decreased oxygen le...	0.0469231	AT2G15740	-	-	-
GO:0071456	cellular response to hypoxia	0.0469231	AT2G15740	-	-	-
GO:0071260	cellular response to mechanical stimulus	0.0469231	AT2G15740	-	-	-
GO:0071453	cellular response to oxygen levels	0.0469231	AT2G15740	-	-	-
GO:0009658	chloroplast organization	0.0469231	AT2G15740	-	-	-
GO:0000480	endonucleolytic cleavage in 5'-ETS of tr...	0.0469231	AT2G15740	-	-	-
GO:0000479	endonucleolytic cleavage of tricistronic...	0.0469231	AT2G15740	-	-	-
GO:0000472	endonucleolytic cleavage to generate mat...	0.0469231	AT2G15740	-	-	-
GO:1901965	endoplasmic reticulum to chloroplast tra...	0.0469231	AT2G15740	-	-	-
GO:1990052	ER to chloroplast lipid transport	0.0469231	AT2G15740	-	-	-
GO:0007215	glutamate receptor signaling pathway	0.0469231	AT2G15740	-	-	-
GO:0006751	glutathione catabolic process	0.0469231	AT2G15740	-	-	-
GO:0006749	glutathione metabolic process	0.0469231	AT2G15740	-	-	-
GO:0035235	ionotropic glutamate receptor signaling ...	0.0469231	AT2G15740	-	-	-
GO:0009097	isoleucine biosynthetic process	0.0469231	AT2G15740	-	-	-
GO:1990806	ligand-gated ion channel signaling pathw...	0.0469231	AT2G15740	-	-	-
GO:0030490	maturation of SSU-rRNA	0.0469231	AT2G15740	-	-	-
GO:0034453	microtubule anchoring	0.0469231	AT2G15740	-	-	-
GO:0140053	mitochondrial gene expression	0.0469231	AT2G15740	-	-	-
GO:1990547	mitochondrial phosphate ion transmembran...	0.0469231	AT2G15740	-	-	-
GO:0006378	mRNA polyadenylation	0.0469231	AT2G15740	-	-	-
GO:1905642	negative regulation of DNA methylation	0.0469231	AT2G15740	-	-	-
GO:1901918	negative regulation of exoribonuclease a...	0.0469231	AT2G15740	-	-	-
GO:0042790	nucleolar large rRNA transcription by RN...	0.0469231	AT2G15740	-	-	-
GO:0009643	photosynthetic acclimation	0.0469231	AT2G15740	-	-	-
GO:0042794	plastid rRNA transcription	0.0469231	AT2G15740	-	-	-
GO:0000272	polysaccharide catabolic process	0.0469231	AT2G15740	-	-	-
GO:2000685	positive regulation of cellular response...	0.0469231	AT2G15740	-	-	-
GO:1900426	positive regulation of defense response ...	0.0469231	AT2G15740	-	-	-
GO:0006562	proline catabolic process	0.0469231	AT2G15740	-	-	-
GO:0010133	proline catabolic process to glutamate	0.0469231	AT2G15740	-	-	-
GO:1900424	regulation of defense response to bacter...	0.0469231	AT2G15740	-	-	-
GO:1904526	regulation of microtubule binding	0.0469231	AT2G15740	-	-	-
GO:0044528	regulation of mitochondrial mRNA stabili...	0.0469231	AT2G15740	-	-	-
GO:0090322	regulation of superoxide metabolic proce...	0.0469231	AT2G15740	-	-	-
GO:1904975	response to bleomycin	0.0469231	AT2G15740	-	-	-
GO:0036293	response to decreased oxygen levels	0.0469231	AT2G15740	-	-	-
GO:0001666	response to hypoxia	0.0469231	AT2G15740	-	-	-
GO:0070482	response to oxygen levels	0.0469231	AT2G15740	-	-	-
GO:0042274	ribosomal small subunit biogenesis	0.0469231	AT2G15740	-	-	-
GO:0048829	root cap development	0.0469231	AT2G15740	X	-	-
GO:0006364	rRNA processing	0.0469231	AT2G15740	-	-	-
GO:0016110	tetraterpenoid catabolic process	0.0469231	AT2G15740	-	-	-
GO:0006567	threonine catabolic process	0.0469231	AT2G15740	-	-	-
GO:0009407	toxin catabolic process	0.0469231	AT2G15740	-	-	-
GO:0006362	transcription elongation from RNA polyme...	0.0469231	AT2G15740	-	-	-
GO:0016124	xanthophyll catabolic process	0.0469231	AT2G15740	-	-	-
GO:0030705	cytoskeleton-dependent intracellular tra...	0.0470968	AT1G75490	-	-	-
GO:0009850	auxin metabolic process	0.0472059	BHLH69	-	-	-
GO:0016121	carotene catabolic process	0.0472059	BHLH69	-	-	-
GO:0042219	cellular modified amino acid catabolic p...	0.0472059	BHLH69	-	-	-
GO:0070301	cellular response to hydrogen peroxide	0.0472059	BHLH69	-	-	-
GO:0006266	DNA ligation	0.0472059	BHLH69	-	-	-
GO:0005978	glycogen biosynthetic process	0.0472059	BHLH69	-	-	-
GO:0120253	hydrocarbon catabolic process	0.0472059	BHLH69	-	-	-
GO:0010623	programmed cell death involved in cell d...	0.0472059	BHLH69	-	-	-
GO:1905582	response to mannose	0.0472059	BHLH69	-	-	-
GO:0009624	response to nematode	0.0472059	BHLH69	-	-	-
GO:0110102	ribulose bisphosphate carboxylase comple...	0.0472059	BHLH69	-	-	-
GO:0031146	SCF-dependent proteasomal ubiquitin-depe...	0.0472059	BHLH69	-	-	-
GO:0046247	terpene catabolic process	0.0472059	BHLH69	-	-	-
GO:0046184	aldehyde biosynthetic process	0.0480135	AT5G18090	-	-	-
GO:0043604	amide biosynthetic process	0.0480135	AT5G18090	-	-	-
GO:0009658	chloroplast organization	0.0480135	AT5G18090	-	-	-
GO:0044772	mitotic cell cycle phase transition	0.0480135	AT5G18090	-	-	-
GO:0009643	photosynthetic acclimation	0.0480135	AT5G18090	-	-	-
GO:0042372	phylloquinone biosynthetic process	0.0480135	AT5G18090	-	-	-
GO:0042374	phylloquinone metabolic process	0.0480135	AT5G18090	-	-	-
GO:0042274	ribosomal small subunit biogenesis	0.0480135	AT5G18090	-	-	-
GO:0009627	systemic acquired resistance	0.0480135	AT5G18090	-	-	-
GO:0042371	vitamin K biosynthetic process	0.0480135	AT5G18090	-	-	-
GO:0042373	vitamin K metabolic process	0.0480135	AT5G18090	-	-	-
GO:0019750	chloroplast localization	0.0485974	AT5G18090	-	-	-
GO:0051644	plastid localization	0.0485974	AT5G18090	-	-	-
GO:0006767	water-soluble vitamin metabolic process	0.0485974	AT5G18090	-	-	-
GO:0048646	anatomical structure formation involved ...	0.0488732	BHLH69	-	-	-
GO:0032787	monocarboxylic acid metabolic process	0.0488732	BHLH69	-	-	-
GO:0019748	secondary metabolic process	0.0488732	BHLH69	-	-	-
GO:0031118	rRNA pseudouridine synthesis	0.0488889	BHLH69	-	-	-
GO:0000032	cell wall mannoprotein biosynthetic proc...	0.0489474	ANAC070	-	-	-
GO:0009863	salicylic acid mediated signaling pathwa...	0.0490426	AT1G75490	-	-	-
GO:0042351	'de novo' GDP-L-fucose biosynthetic proc...	0.0491753	AT2G15740	-	-	-
GO:0006015	5-phosphoribose 1-diphosphate biosynthet...	0.0491753	AT2G15740	-	-	-
GO:0046391	5-phosphoribose 1-diphosphate metabolic ...	0.0491753	AT2G15740	-	-	-
GO:0034196	acylglycerol transport	0.0491753	AT2G15740	-	-	-
GO:0019405	alditol catabolic process	0.0491753	AT2G15740	-	-	-
GO:0033554	cellular response to stress	0.0491753	AT2G15740	-	-	-
GO:0051103	DNA ligation involved in DNA repair	0.0491753	AT2G15740	-	-	-
GO:0006269	DNA replication, synthesis of RNA primer	0.0491753	AT2G15740	-	-	-
GO:0006261	DNA-templated DNA replication	0.0491753	AT2G15740	-	-	-
GO:0000455	enzyme-directed rRNA pseudouridine synth...	0.0491753	AT2G15740	-	-	-
GO:0040001	establishment of mitotic spindle localiz...	0.0491753	AT2G15740	-	-	-
GO:0000132	establishment of mitotic spindle orienta...	0.0491753	AT2G15740	-	-	-
GO:0051293	establishment of spindle localization	0.0491753	AT2G15740	-	-	-
GO:0051294	establishment of spindle orientation	0.0491753	AT2G15740	-	-	-
GO:0080187	floral organ senescence	0.0491753	AT2G15740	-	-	-
GO:0042350	GDP-L-fucose biosynthetic process	0.0491753	AT2G15740	-	-	-
GO:0046368	GDP-L-fucose metabolic process	0.0491753	AT2G15740	-	-	-
GO:0019563	glycerol catabolic process	0.0491753	AT2G15740	-	-	-
GO:0071588	hydrogen peroxide mediated signaling pat...	0.0491753	AT2G15740	-	-	-
GO:0006273	lagging strand elongation	0.0491753	AT2G15740	-	-	-
GO:0010338	leaf formation	0.0491753	AT2G15740	-	-	-
GO:0000462	maturation of SSU-rRNA from tricistronic...	0.0491753	AT2G15740	-	-	-
GO:0006850	mitochondrial pyruvate transmembrane tra...	0.0491753	AT2G15740	-	-	-
GO:0032543	mitochondrial translation	0.0491753	AT2G15740	-	-	-
GO:0031124	mRNA 3'-end processing	0.0491753	AT2G15740	-	-	-
GO:0019919	peptidyl-arginine methylation, to asymme...	0.0491753	AT2G15740	-	-	-
GO:1905157	positive regulation of photosynthesis	0.0491753	AT2G15740	-	-	-
GO:1901475	pyruvate transmembrane transport	0.0491753	AT2G15740	-	-	-
GO:0006848	pyruvate transport	0.0491753	AT2G15740	-	-	-
GO:0045604	regulation of epidermal cell differentia...	0.0491753	AT2G15740	-	-	X
GO:0045682	regulation of epidermis development	0.0491753	AT2G15740	-	-	X
GO:0030856	regulation of epithelial cell differenti...	0.0491753	AT2G15740	-	-	-
GO:0090153	regulation of sphingolipid biosynthetic ...	0.0491753	AT2G15740	-	-	-
GO:0045730	respiratory burst	0.0491753	AT2G15740	-	-	-
GO:0010288	response to lead ion	0.0491753	AT2G15740	-	-	-
GO:0006979	response to oxidative stress	0.0491753	AT2G15740	-	-	-
GO:0009611	response to wounding	0.0491753	AT2G15740	-	-	-
GO:0032790	ribosome disassembly	0.0491753	AT2G15740	-	-	-
GO:0031123	RNA 3'-end processing	0.0491753	AT2G15740	-	-	-
GO:0043631	RNA polyadenylation	0.0491753	AT2G15740	-	-	-
GO:0001188	RNA polymerase I preinitiation complex a...	0.0491753	AT2G15740	-	-	-
GO:0051653	spindle localization	0.0491753	AT2G15740	-	-	-
GO:0006369	termination of RNA polymerase II transcr...	0.0491753	AT2G15740	-	-	-
GO:0006414	translational elongation	0.0491753	AT2G15740	-	-	-
GO:0009650	UV protection	0.0491753	AT2G15740	-	-	-
GO:0043171	peptide catabolic process	0.0492179	AT5G18090	-	-	-
GO:0009584	detection of visible light	0.0496	AT1G75490	-	-	-
GO:0034087	establishment of mitotic sister chromati...	0.0496	AT1G75490	-	-	-
GO:0061780	mitotic cohesin loading	0.0496	AT1G75490	-	-	-
GO:0070550	rDNA chromatin condensation	0.0496	AT1G75490	-	-	-
GO:0000056	ribosomal small subunit export from nucl...	0.0496	AT1G75490	-	-	-
GO:0006383	transcription by RNA polymerase III	0.0496	AT1G75490	-	-	-
GO:0006071	glycerol metabolic process	0.05	SND2	-	-	-
GO:2000617	positive regulation of histone H3-K9 ace...	0.05	SND2	-	-	-
GO:0006060	sorbitol metabolic process	0.05	SND2	-	-	-
Supplementary Table 06.
GO terms enriched in the group of targets associated with each of 29 consistent transcription factors. GO ID, GO term, adjusted p-value, transcription factor name or AGI and columns indicated whether term is associated with "root", "iron" or "epidermis" are provided.

## Sheet: 07. Iron Terms
GO.ID	Term	padj	TF
GO:0006879	cellular iron ion homeostasis	0.0345286	AT1G28160
GO:0006879	cellular iron ion homeostasis	0.0071	AT5G66940
GO:0006879	cellular iron ion homeostasis	0.0339	CDF3
GO:0006879	cellular iron ion homeostasis	0.0305692	PIF7
GO:0006879	cellular iron ion homeostasis	0.012686	REM19
GO:0071281	cellular response to iron ion	0.0393333	IDD2
GO:0010106	cellular response to iron ion starvation	0.0211489	AT3G45610
GO:0010106	cellular response to iron ion starvation	0.0398763	BZIP16
GO:0010106	cellular response to iron ion starvation	0.0113	PIF7
GO:0006880	intracellular sequestering of iron ion	0.0253846	BHLH69
GO:0033212	iron import into cell	0.033377	3XHMGBOX1
GO:0033212	iron import into cell	0.0389655	AT1G28160
GO:0033212	iron import into cell	0.0211489	AT3G45610
GO:0055072	iron ion homeostasis	0.0339	CDF3
GO:0055072	iron ion homeostasis	0.0107143	PIF7
GO:0098711	iron ion import across plasma membrane	0.04006	3XHMGBOX1
GO:0098711	iron ion import across plasma membrane	0.0321667	AT1G28160
GO:0098711	iron ion import across plasma membrane	0.0409459	AT1G75490
GO:0098711	iron ion import across plasma membrane	0.0307419	BZIP16
GO:0098711	iron ion import across plasma membrane	0.0297755	PIF7
GO:0034755	iron ion transmembrane transport	0.0297755	PIF7
GO:0006826	iron ion transport	0.0186944	AT5G66940
GO:0006826	iron ion transport	0.036	BHLH69
GO:0006826	iron ion transport	0.0441026	IDD2
GO:0006826	iron ion transport	0.01	REM19
GO:0034757	negative regulation of iron ion transpor...	0.0321667	AT1G28160
GO:0034757	negative regulation of iron ion transpor...	0.0307419	BZIP16
GO:0034758	positive regulation of iron ion transpor...	0.0164	AT5G66940
GO:0034758	positive regulation of iron ion transpor...	0.013	CDF3
GO:0034758	positive regulation of iron ion transpor...	0.0305	PIF7
GO:0034756	regulation of iron ion transport	0.033377	3XHMGBOX1
GO:0034756	regulation of iron ion transport	0.0178	AT1G28160
GO:0034756	regulation of iron ion transport	0.0211489	AT3G45610
GO:0034756	regulation of iron ion transport	0.0209286	AT5G66940
GO:0034756	regulation of iron ion transport	0.0367179	BZIP16
GO:0034756	regulation of iron ion transport	0.0441026	IDD2
GO:0034756	regulation of iron ion transport	0.0113	PIF7
GO:0010039	response to iron ion	0.0253846	BHLH69
GO:1990641	response to iron ion starvation	0.0116818	AT5G66940
GO:1990641	response to iron ion starvation	0.0135	CDF3
GO:0097577	sequestering of iron ion	0.0456	IDD2
GO:1990388	xylem-to-phloem iron transport	0.033377	3XHMGBOX1
GO:1990388	xylem-to-phloem iron transport	0.0223182	BZIP16
GO:1990388	xylem-to-phloem iron transport	0.0339	CDF3
GO:1990388	xylem-to-phloem iron transport	0.0231071	PIF7
Supplementary Table 07.
Subset of GO terms from Supplementary Table 03 that include reference to "iron". GO ID, GO term, adjusted p-value and transcription factor name or AGI provided.

## Sheet: 08. Root Terms
GO.ID	Term	padj	TF
GO:0048527	lateral root development	0.0211489	AT3G45610
GO:0048527	lateral root development	0.0339	CDF3
GO:0010311	lateral root formation	0.0211489	AT3G45610
GO:0010102	lateral root morphogenesis	0.0211489	AT3G45610
GO:0010102	lateral root morphogenesis	0.0414634	CUC1
GO:0010101	post-embryonic root morphogenesis	0.0211489	AT3G45610
GO:0010101	post-embryonic root morphogenesis	0.0414634	CUC1
GO:2000280	regulation of root development	0.0441026	IDD2
GO:0048829	root cap development	0.04006	3XHMGBOX1
GO:0048829	root cap development	0.0469231	AT2G15740
GO:0048829	root cap development	0.0164	AT5G66940
GO:0048829	root cap development	0.0456	IDD2
GO:0048829	root cap development	0.0100882	REM19
GO:0048364	root development	0.0122353	REM19
GO:0010015	root morphogenesis	0.0416327	CUC1
GO:0062211	root regeneration	0.0357895	BHLH69
Supplementary Table 08.
Subset of GO terms from Supplementary Table 03 that include reference to "root". GO ID, GO term, adjusted p-value and transcription factor name or AGI provided.

## Sheet: 09. Epidermis Terms
GO.ID	Term	padj	TF
GO:0009913	epidermal cell differentiation	0.0456	IDD2
GO:0009957	epidermal cell fate specification	0.0441026	IDD2
GO:0008544	epidermis development	0.0456	IDD2
GO:0090628	plant epidermal cell fate specification	0.0186944	AT5G66940
GO:0045604	regulation of epidermal cell differentia...	0.0334783	AT1G28160
GO:0045604	regulation of epidermal cell differentia...	0.0453409	AT1G75490
GO:0045604	regulation of epidermal cell differentia...	0.0491753	AT2G15740
GO:0045682	regulation of epidermis development	0.0334783	AT1G28160
GO:0045682	regulation of epidermis development	0.0453409	AT1G75490
GO:0045682	regulation of epidermis development	0.0491753	AT2G15740
Supplementary Table 09.
Subset of GO terms from Supplementary Table 03 that include reference to "epidermis". GO ID, GO term, adjusted p-value and transcription factor name or AGI provided.
